# Supplementary material for: ERM Inhibition Confers Ferroptosis Resistance through ROS‐Induced NRF2 Signaling
Source: Adv Sci (Weinh). 2026 Jan 27;13(16):e13310. doi: 10.1002/advs.202513310 (PMC13042784; doi:10.1002/advs.202513310)
Supplement: Supplementary file 2 — Supporting File 2: advs73460‐sup‐0002‐TableS1.xlsx. [file ADVS-13-e13310-s002.xlsx]

## Sheet: Sup Fig.10d
DMSO vs NSC668394 UP (Supplemental Figure 10d)
#Pathway	ko_ID	DEgene	gene	DEgene_all	gene_all
Oxidative phosphorylation	ko00190	1	139	36	8334	NDUFA1	K03945
Glioma	ko05214	1	77	36	8334	CDKN1A	K06625
Huntington disease	ko05016	2	321	36	8334	NDUFA1;WIPI1	K03945+K17908
Small cell lung cancer	ko05222	1	91	36	8334	CDKN1A	K06625
Choline metabolism in cancer	ko05231	1	106	36	8334	DGKG	K00901
Glycerolipid metabolism	ko00561	1	68	36	8334	DGKG	K00901
Bladder cancer	ko05219	2	41	36	8334	CDKN1A;CXCL8	K06625+K10030
Prostate cancer	ko05215	1	103	36	8334	CDKN1A	K06625
Hepatocellular carcinoma	ko05225	2	180	36	8334	CDKN1A;HMOX1	K06625+K00510
Gastric cancer	ko05226	1	162	36	8334	CDKN1A	K06625
Phospholipase D signaling pathway	ko04072	4	157	36	8334	CXCL8;DGKG;ENSG00000290318;RAPGEF3	K10030+K00901+K04513+K08014
Complement and coagulation cascades	ko04610	1	94	36	8334	SERPINB2	K19821
Chemokine signaling pathway	ko04062	3	195	36	8334	CXCL3;CXCL8;ENSG00000290318	K05505+K10030+K04513
Apelin signaling pathway	ko04371	1	140	36	8334	GABARAPL1	K08341
Platinum drug resistance	ko01524	1	73	36	8334	CDKN1A	K06625
Retrograde endocannabinoid signaling	ko04723	1	146	36	8334	NDUFA1	K03945
T cell receptor signaling pathway	ko04660	1	112	36	8334	ENSG00000290318	K04513
Phosphatidylinositol signaling system	ko04070	1	104	36	8334	DGKG	K00901
Autophagy - animal	ko04140	3	152	36	8334	DDIT4;GABARAPL1;WIPI1	K08270+K08341+K17908
Viral carcinogenesis	ko05203	4	201	36	8334	CCND2;CDKN1A;ENSG00000290318;HDAC10	K10151+K06625+K04513+K18671
Herpes simplex virus 1 infection	ko05168	1	568	36	8334	ZFP30	K09228
Hepatitis B	ko05161	2	166	36	8334	CDKN1A;CXCL8	K06625+K10030
Long-term potentiation	ko04720	1	67	36	8334	RAPGEF3	K08014
Thyroid cancer	ko05216	1	36	36	8334	CDKN1A	K06625
cGMP-PKG signaling pathway	ko04022	1	176	36	8334	ENSG00000290318	K04513
Mineral absorption	ko04978	1	55	36	8334	HMOX1	K00510
Fluid shear stress and atherosclerosis	ko05418	2	143	36	8334	ENSG00000290318;HMOX1	K04513+K00510
Human cytomegalovirus infection	ko05163	3	226	36	8334	CDKN1A;CXCL8;ENSG00000290318	K06625+K10030+K04513
Salmonella infection	ko05132	3	284	36	8334	CXCL8;ENSG00000284292;ENSG00000290318	K10030+K05757+K04513
Amoebiasis	ko05146	2	108	36	8334	CXCL3;CXCL8	K05505+K10030
Kaposi sarcoma-associated herpesvirus infection	ko05167	3	196	36	8334	CDKN1A;CXCL3;CXCL8	K06625+K05505+K10030
Protein export	ko03060	1	23	36	8334	HSPA5	K09490
Focal adhesion	ko04510	2	208	36	8334	CCND2;ENSG00000290318	K10151+K04513
Insulin resistance	ko04931	1	115	36	8334	TRIB3	K19518
Melanoma	ko05218	1	76	36	8334	CDKN1A	K06625
Cushing syndrome	ko04934	1	172	36	8334	CDKN1A	K06625
Cellular senescence	ko04218	3	169	36	8334	CCND2;CDKN1A;CXCL8	K10151+K06625+K10030
Prolactin signaling pathway	ko04917	1	72	36	8334	CCND2	K10151
HIF-1 signaling pathway	ko04066	3	115	36	8334	CDKN1A;EDARADD;HMOX1	K06625+K01689+K00510
2-Oxocarboxylic acid metabolism	ko01210	1	18	36	8334	GPT2	K00814
Diabetic cardiomyopathy	ko05415	1	220	36	8334	NDUFA1	K03945
TGF-beta signaling pathway	ko04350	2	100	36	8334	BMP2;ENSG00000290318	K21283+K04513
Adrenergic signaling in cardiomyocytes	ko04261	1	150	36	8334	RAPGEF3	K08014
Basal cell carcinoma	ko05217	2	74	36	8334	BMP2;CDKN1A	K21283+K06625
Notch signaling pathway	ko04330	1	56	36	8334	DTX3	K06058
Rheumatoid arthritis	ko05323	2	104	36	8334	CXCL3;CXCL8	K05505+K10030
RIG-I-like receptor signaling pathway	ko04622	1	72	36	8334	CXCL8	K10030
Serotonergic synapse	ko04726	1	114	36	8334	RAPGEF3	K08014
Bacterial invasion of epithelial cells	ko05100	2	82	36	8334	ENSG00000284292;ENSG00000290318	K05757+K04513
Carbon metabolism	ko01200	2	126	36	8334	EDARADD;GPT2	K01689+K00814
Prion disease	ko05020	3	289	36	8334	DDIT3;HSPA5;NDUFA1	K04452+K09490+K03945
Human T-cell leukemia virus 1 infection	ko05166	2	245	36	8334	CCND2;CDKN1A	K10151+K06625
C-type lectin receptor signaling pathway	ko04625	1	108	36	8334	ENSG00000290318	K04513
mTOR signaling pathway	ko04150	3	173	36	8334	DDIT4;ENSG00000290318;SESN2	K08270+K04513+K20394
Autophagy - other	ko04136	2	33	36	8334	GABARAPL1;WIPI1	K08341+K17908
JAK-STAT signaling pathway	ko04630	2	172	36	8334	CCND2;CDKN1A	K10151+K06625
Wnt signaling pathway	ko04310	2	178	36	8334	CCND2;ENSG00000290318	K10151+K04513
Platelet activation	ko04611	1	123	36	8334	ENSG00000290318	K04513
Pancreatic secretion	ko04972	1	104	36	8334	ENSG00000290318	K04513
Regulation of actin cytoskeleton	ko04810	2	232	36	8334	ENSG00000284292;ENSG00000290318	K05757+K04513
Vascular smooth muscle contraction	ko04270	1	135	36	8334	ENSG00000290318	K04513
Taste transduction	ko04742	1	85	36	8334	TAS2R20	K08474
Chronic myeloid leukemia	ko05220	1	82	36	8334	CDKN1A	K06625
Proteoglycans in cancer	ko05205	2	224	36	8334	CDKN1A;ENSG00000290318	K06625+K04513
Influenza A	ko05164	1	182	36	8334	CXCL8	K10030
Leukocyte transendothelial migration	ko04670	3	120	36	8334	CD99;ENSG00000290318;RAPGEF3	K06520+K04513+K08014
Apoptosis	ko04210	1	151	36	8334	DDIT3	K04452
Sphingolipid signaling pathway	ko04071	1	124	36	8334	ENSG00000290318	K04513
Glycerophospholipid metabolism	ko00564	1	99	36	8334	DGKG	K00901
Ferroptosis	ko04216	2	43	36	8334	HMOX1;SLC7A11	K00510+K13869
Legionellosis	ko05134	2	64	36	8334	CXCL3;CXCL8	K05505+K10030
Hedgehog signaling pathway	ko04340	1	53	36	8334	CCND2	K10151
Spinocerebellar ataxia	ko05017	2	154	36	8334	WIPI1;XBP1	K17908+K09027
NF-kappa B signaling pathway	ko04064	2	112	36	8334	CXCL3;CXCL8	K05505+K10030
Longevity regulating pathway	ko04211	1	92	36	8334	SESN2	K20394
Porphyrin and chlorophyll metabolism	ko00860	1	47	36	8334	HMOX1	K00510
Hippo signaling pathway	ko04390	2	167	36	8334	BMP2;CCND2	K21283+K10151
Parathyroid hormone synthesis, secretion and action	ko04928	2	107	36	8334	CDKN1A;ENSG00000290318	K06625+K04513
Thyroid hormone synthesis	ko04918	1	77	36	8334	HSPA5	K09490
FoxO signaling pathway	ko04068	3	136	36	8334	CCND2;CDKN1A;GABARAPL1	K10151+K06625+K08341
Viral protein interaction with cytokine and cytokine receptor	ko04061	2	101	36	8334	CXCL3;CXCL8	K05505+K10030
Mitophagy - animal	ko04137	1	78	36	8334	GABARAPL1	K08341
Epstein-Barr virus infection	ko05169	2	212	36	8334	CCND2;CDKN1A	K10151+K06625
Thermogenesis	ko04714	1	237	36	8334	NDUFA1	K03945
ErbB signaling pathway	ko04012	1	89	36	8334	CDKN1A	K06625
Cell cycle	ko04110	2	141	36	8334	CCND2;CDKN1A	K10151+K06625
Non-small cell lung cancer	ko05223	1	73	36	8334	CDKN1A	K06625
Antigen processing and presentation	ko04612	1	85	36	8334	HSPA5	K09490
Coronavirus disease - COVID-19	ko05171	1	255	36	8334	CXCL8	K10030
AGE-RAGE signaling pathway in diabetic complications	ko04933	1	101	36	8334	CXCL8	K10030
MicroRNAs in cancer	ko05206	5	165	36	8334	CCND2;CDKN1A;DDIT4;ENSG00000290318;HMOX1	K10151+K06625+K08270+K04513+K00510
Cytokine-cytokine receptor interaction	ko04060	5	303	36	8334	BMP2;CXCL3;CXCL8;GDF15;TNFSF9	K21283+K05505+K10030+K05504+K05472
Human papillomavirus infection	ko05165	2	346	36	8334	CCND2;CDKN1A	K10151+K06625
Pathways of neurodegeneration - multiple diseases	ko05022	6	507	36	8334	DDIT3;HSPA5;LRRK2;NDUFA1;WIPI1;XBP1	K04452+K09490+K08844+K03945+K17908+K09027
cAMP signaling pathway	ko04024	2	219	36	8334	ENSG00000290318;RAPGEF3	K04513+K08014
Measles	ko05162	1	150	36	8334	CCND2	K10151
Alzheimer disease	ko05010	4	400	36	8334	DDIT3;NDUFA1;WIPI1;XBP1	K04452+K03945+K17908+K09027
Non-alcoholic fatty liver disease	ko04932	4	163	36	8334	CXCL8;DDIT3;NDUFA1;XBP1	K10030+K04452+K03945+K09027
Cell adhesion molecules	ko04514	1	159	36	8334	CD99	K06520
Amyotrophic lateral sclerosis	ko05014	5	384	36	8334	DDIT3;HSPA5;NDUFA1;WIPI1;XBP1	K04452+K09490+K03945+K17908+K09027
Neurotrophin signaling pathway	ko04722	1	122	36	8334	ENSG00000290318	K04513
Endocrine resistance	ko01522	1	99	36	8334	CDKN1A	K06625
Rap1 signaling pathway	ko04015	2	225	36	8334	ENSG00000290318;RAPGEF3	K04513+K08014
Pancreatic cancer	ko05212	1	80	36	8334	CDKN1A	K06625
PI3K-Akt signaling pathway	ko04151	3	374	36	8334	CCND2;CDKN1A;DDIT4	K10151+K06625+K08270
Breast cancer	ko05224	1	162	36	8334	CDKN1A	K06625
Axon guidance	ko04360	1	184	36	8334	ENSG00000290318	K04513
Neutrophil extracellular trap formation	ko04613	1	194	36	8334	HDAC10	K18671
Transcriptional misregulation in cancer	ko05202	5	202	36	8334	BMP2K;CCND2;CDKN1A;CXCL8;DDIT3	K08854+K10151+K06625+K10030+K04452
Oxytocin signaling pathway	ko04921	2	153	36	8334	CDKN1A;ENSG00000290318	K06625+K04513
Pertussis	ko05133	2	79	36	8334	CXCL8;ENSG00000290318	K10030+K04513
Glycolysis / Gluconeogenesis	ko00010	1	72	36	8334	EDARADD	K01689
Shigellosis	ko05131	1	83	36	8334	WIPI1	K17908
Ribosome	ko03010	1	160	36	8334	ENSG00000285629	K02891
Chagas disease	ko05142	1	113	36	8334	CXCL8	K10030
Protein processing in endoplasmic reticulum	ko04141	3	172	36	8334	DDIT3;HSPA5;XBP1	K04452+K09490+K09027
Toll-like receptor signaling pathway	ko04620	1	109	36	8334	CXCL8	K10030
Malaria	ko05144	1	58	36	8334	CXCL8	K10030
IL-17 signaling pathway	ko04657	2	95	36	8334	CXCL3;CXCL8	K05505+K10030
MAPK signaling pathway	ko04010	1	305	36	8334	DDIT3	K04452
Tuberculosis	ko05152	1	190	36	8334	ENSG00000290318	K04513
Alcoholism	ko05034	1	178	36	8334	HDAC10	K18671
NOD-like receptor signaling pathway	ko04621	4	190	36	8334	CXCL3;CXCL8;ENSG00000290318;GABARAPL1	K05505+K10030+K04513+K08341
Arginine biosynthesis	ko00220	1	22	36	8334	GPT2	K00814
p53 signaling pathway	ko04115	3	73	36	8334	CCND2;CDKN1A;SESN2	K10151+K06625+K20394
Central carbon metabolism in cancer	ko05230	1	73	36	8334	SCO2	K23755
Glutathione metabolism	ko00480	1	61	36	8334	CHAC1	K07232
Renal cell carcinoma	ko05211	1	73	36	8334	CDKN1A	K06625
Parkinson disease	ko05012	5	266	36	8334	DDIT3;HSPA5;LRRK2;NDUFA1;XBP1	K04452+K09490+K08844+K03945+K09027
Biosynthesis of amino acids	ko01230	2	81	36	8334	EDARADD;GPT2	K01689+K00814
Colorectal cancer	ko05210	2	91	36	8334	CDKN1A;ENSG00000290318	K06625+K04513
Tight junction	ko04530	2	188	36	8334	ENSG00000284292;ENSG00000290318	K05757+K04513
RNA degradation	ko03018	2	89	36	8334	BTG2;EDARADD	K14443+K01689
Yersinia infection	ko05135	3	150	36	8334	CXCL8;ENSG00000284292;ENSG00000290318	K10030+K05757+K04513
Pathways in cancer	ko05200	6	550	36	8334	BMP2;CCND2;CDKN1A;CXCL8;ENSG00000290318;HMOX1	K21283+K10151+K06625+K10030+K04513+K00510
Adherens junction	ko04520	1	77	36	8334	ENSG00000290318	K04513
Endometrial cancer	ko05213	1	63	36	8334	CDKN1A	K06625
Hepatitis C	ko05160	1	160	36	8334	CDKN1A	K06625
Alanine, aspartate and glutamate metabolism	ko00250	1	40	36	8334	GPT2	K00814
Ras signaling pathway	ko04014	1	250	36	8334	ENSG00000290318	K04513
TNF signaling pathway	ko04668	1	115	36	8334	CXCL3	K05505
Endocytosis	ko04144	2	283	36	8334	ENSG00000284292;ENSG00000290318	K05757+K04513
Fc gamma R-mediated phagocytosis	ko04666	1	105	36	8334	ENSG00000284292	K05757

## Sheet: Sup Fig.10b
Erastin 8 h vs Erastin 13 h (Supplemental Figure 10b)
#Pathway	ko_ID	DEgene	gene	DEgene_all	gene_all
Pathways of neurodegeneration - multiple diseases	ko05022	94	507	1122	8334	ACTR1B;ADRM1;APAF1;APC;APC2;ATF4;ATG101;ATG2A;ATP5F1D;ATP5F1E;ATP5MC1;ATP5MC2;ATP5MC3;BAD;BAK1;BAX;CAPN1;CCS;CHMP2B;COX5A;COX5B;CSF1;CYC1;DCTN1;DDIT3;DNAH6;DVL1;EIF2AK3;ENSG00000292334;FADD;FAS;FRAT1;FZD2;FZD3;FZD7;FZD8;GPX1;HRAS;KLC2;KLC4;KRAS;LRP5;LRRK2;MAP2K2;MAP2K3;MAP3K10;MAPK11;MC1R;MSTRG.13531;MSTRG.25459;MSTRG.27705;MSTRG.3045;MT-ND6;NDUFA1;NDUFA13;NDUFA2;NDUFA4;NDUFA4L2;NDUFB11;NDUFB2;ND…	K16575+K06691+K02084+K02085+K02085+K04374+K19730+K17906+K02134+K02135+K02128+K02128+K02128+K02158+K14021+K02159+K01367+K04569+K12192+K02264+K02265+K05453+K00413+K04648+K04452+K10408+K02353+K08860+K05863+K02373+K04390+K03069+K02235+K02329+K02432+K02375+K00432+K02833+K10407+K10407+K07827+K03068+K08844+K04369+K04432+K04418+K04441+K07375+K17985+K05863+K00432+K01064+K03884+K03945+K11353+K03946+K03948+…
Intestinal immune network for IgA production	ko04672	4	57	1122	8334	LTBR;MAP3K14;MSTRG.25042;TGFB1	K03159+K04466+K10785+K13375
Pyruvate metabolism	ko00620	6	52	1122	8334	ACSS2;AKR1A1;ALDH2;HAGH;PC;PCK2	K01895+K00002+K00128+K01069+K01958+K01596
Pyrimidine metabolism	ko00240	13	59	1122	8334	CDA;CMPK2;DCTPP1;DTYMK;ENTPD6;NME2;NME3;NME4;NT5C;TK1;UCKL1;UPP1;ZNF771	K01489+K13809+K16904+K00943+K01511+K00940+K00940+K00940+K01081+K00857+K00876+K00757+K16904
Choline metabolism in cancer	ko05231	19	106	1122	8334	AKT2;DGKE;DGKH;DGKQ;DGKZ;EGF;EIF4EBP1;HRAS;KRAS;MAP2K2;PDGFA;PIK3CD;PIK3R2;PLA2G4B;PLPP2;RAC3;SLC44A5;SOS2;TSC2	K04456+K00901+K00901+K00901+K00901+K04357+K07205+K02833+K07827+K04369+K04359+K00922+K02649+K16342+K01080+K07861+K15377+K03099+K07207
Long-term potentiation	ko04720	6	67	1122	8334	ATF4;HRAS;KRAS;MAP2K2;PLCB1;PRKACB	K04374+K02833+K07827+K04369+K05858+K04345
Asthma	ko05310	1	39	1122	8334	MSTRG.25042	K10785
Platelet activation	ko04611	19	123	1122	8334	ADCY6;ADCY7;AKT2;ARHGEF1;COL1A1;GUCY1A2;MAPK11;NOS3;ORAI1;PIK3CD;PIK3CG;PIK3R2;PLA2G4B;PLCB1;PRKACB;ROCK1;ROCK2;SRC;TLN1	K08046+K08047+K04456+K12330+K06236+K12318+K04441+K13242+K16056+K00922+K21289+K02649+K16342+K05858+K04345+K04514+K17388+K05704+K06271
Autoimmune thyroid disease	ko05320	7	62	1122	8334	FAS;HLA-A;HLA-B;HLA-C;HLA-F;MSTRG.25042;TPO	K04390+K06751+K06751+K06751+K06751+K10785+K00431
Cardiac muscle contraction	ko04260	11	87	1122	8334	CACNB1;CACNB4;COX5A;COX5B;CYC1;RYR2;UQCR10;UQCR11;UQCRC1;UQCRH;UQCRQ	K04862+K04865+K02264+K02265+K00413+K04962+K00419+K00420+K00414+K00416+K00418
Glycosaminoglycan biosynthesis - chondroitin sulfate / dermatan sulfate	ko00532	7	21	1122	8334	B3GAT3;B4GALT7;CHPF;CHPF2;CHST12;CHST14;XYLT2	K10158+K00733+K00747+K03419+K04742+K08105+K00771
Ferroptosis	ko04216	6	43	1122	8334	FTH1;HMOX1;SAT2;SLC3A2;SLC7A11;TP53	K00522+K00510+K00657+K06519+K13869+K04451
Amoebiasis	ko05146	16	108	1122	8334	COL1A1;COL4A6;CXCL8;IL1R1;ITGB2;LAMA2;LAMA3;LAMA5;LAMB2;LAMB3;PIK3CD;PIK3R2;PLCB1;PRKACB;RAB5A;TGFB1	K06236+K06237+K10030+K04386+K06464+K05637+K06240+K06240+K06243+K06244+K00922+K02649+K05858+K04345+K07887+K13375
Parathyroid hormone synthesis, secretion and action	ko04928	17	107	1122	8334	ADCY6;ADCY7;ARHGEF1;ATF4;CREB1;CREB3L1;JUND;LRP5;MEF2C;MMP15;MMP17;NHERF1;PDE4D;PLCB1;PRKACB;RXRA;RXRB	K08046+K08047+K12330+K04374+K05870+K09048+K04449+K03068+K04454+K07995+K07997+K13365+K13293+K05858+K04345+K08524+K08525
Cholinergic synapse	ko04725	16	112	1122	8334	ADCY6;ADCY7;AKT2;ATF4;CREB1;CREB3L1;GNB2;GNB4;HRAS;KCNJ14;KRAS;PIK3CD;PIK3CG;PIK3R2;PLCB1;PRKACB	K08046+K08047+K04456+K04374+K05870+K09048+K04537+K04538+K02833+K05007+K07827+K00922+K21289+K02649+K05858+K04345
TGF-beta signaling pathway	ko04350	15	100	1122	8334	ACVR1C;AMH;BAMBI;E2F5;ID1;ID3;INHBE;NBL1;NOG;PPP2R1A;RBL1;ROCK1;SMAD7;TGFB1;ZFYVE16	K13568+K04665+K10162+K04682+K04680+K17694+K22689+K19558+K04658+K03456+K04681+K04514+K19631+K13375+K04679
Thermogenesis	ko04714	50	237	1122	8334	ADCY6;ADCY7;ATP5F1D;ATP5F1E;ATP5MC1;ATP5MC2;ATP5MC3;COX14;COX5A;COX5B;CREB1;CREB3L1;CYC1;HRAS;KLB;KRAS;MAP2K3;MAPK11;MLST8;MT-ND6;NDUFA1;NDUFA13;NDUFA2;NDUFA4;NDUFA4L2;NDUFAF3;NDUFB11;NDUFB2;NDUFB6;NDUFB7;NDUFC1;NDUFC2-KCTD14;NDUFS6;NDUFS7;NDUFS8;NDUFV1;PNPLA2;PPARGC1A;PRKAA1;PRKAA2;PRKACB;SIRT6;SLC25A29;SOS2;TSC2;UQCR10;UQCR11;UQCRC1;UQCRH;UQCRQ	K08046+K08047+K02134+K02135+K02128+K02128+K02128+K18181+K02264+K02265+K05870+K09048+K00413+K02833+K22404+K07827+K04432+K04441+K08266+K03884+K03945+K11353+K03946+K03948+K03948+K09008+K11351+K03958+K03962+K03963+K03967+K03968+K03939+K03940+K03941+K03942+K16816+K07202+K07198+K07198+K04345+K11416+K15109+K03099+K07207+K00419+K00420+K00414+K00416+K00418
Aldosterone-regulated sodium reabsorption	ko04960	5	40	1122	8334	KRAS;NHERF2;NR3C2;PIK3CD;PIK3R2	K07827+K13358+K08555+K00922+K02649
Hippo signaling pathway - multiple species	ko04392	7	28	1122	8334	AJUBA;FAT4;LATS1;MOB1B;RASSF1;TEAD3;WTIP	K16682+K16669+K08791+K06685+K09850+K09448+K16682
Prion disease	ko05020	60	289	1122	8334	ADRM1;APAF1;ATF4;ATP5F1D;ATP5F1E;ATP5MC1;ATP5MC2;ATP5MC3;BAD;BAX;COX5A;COX5B;CREB1;CREB3L1;CYC1;DDIT3;EIF2AK3;ENSG00000292334;HSPA1A;HSPA1B;HSPA1L;HSPA6;KLC2;KLC4;MAPK11;MC1R;MSTRG.25459;MT-ND6;NDUFA1;NDUFA13;NDUFA2;NDUFA4;NDUFA4L2;NDUFB11;NDUFB2;NDUFB6;NDUFB7;NDUFC1;NDUFC2-KCTD14;NDUFS6;NDUFS7;NDUFS8;NDUFV1;NOTCH1;PIK3CD;PIK3R2;PRKACB;PSMB5;PSMB6;RYR2;RYR3;SLC25A6;TUBA3E;TUBB2B;TUBB3;UQCR10;UQCR…	K06691+K02084+K04374+K02134+K02135+K02128+K02128+K02128+K02158+K02159+K02264+K02265+K05870+K09048+K00413+K04452+K08860+K05863+K03283+K03283+K03283+K03283+K10407+K10407+K04441+K07375+K05863+K03884+K03945+K11353+K03946+K03948+K03948+K11351+K03958+K03962+K03963+K03967+K03968+K03939+K03940+K03941+K03942+K02599+K00922+K02649+K04345+K02737+K02738+K04962+K04963+K05863+K07374+K07375+K07375+K00419+K00420+…
Growth hormone synthesis, secretion and action	ko04935	19	123	1122	8334	ADCY6;ADCY7;AKT2;ATF4;BCAR1;CREB1;CREB3L1;HRAS;JUNB;KRAS;MAP2K2;MAP2K3;MAPK11;PIK3CD;PIK3R2;PLCB1;PRKACB;SOCS3;SOS2	K08046+K08047+K04456+K04374+K05726+K05870+K09048+K02833+K09028+K07827+K04369+K04432+K04441+K00922+K02649+K05858+K04345+K04696+K03099
N-Glycan biosynthesis	ko00510	13	52	1122	8334	ALG10B;ALG12;ALG3;B4GALT2;DAD1;DPM2;DPM3;MAN1A2;MGAT1;MGAT4A;MGAT4B;MGAT5B;MOGS	K03850+K03847+K03845+K07967+K12668+K09658+K09659+K01230+K00726+K00738+K00738+K09661+K01228
Nitrogen metabolism	ko00910	1	18	1122	8334	CA2	K18245
Sphingolipid metabolism	ko00600	7	58	1122	8334	ARSA;ASAH2;B4GALT6;PLPP2;PSAP;SPHK1;SPHK2	K01134+K12349+K07553+K01080+K12382+K04718+K04718
Glycosylphosphatidylinositol (GPI)-anchor biosynthesis	ko00563	9	24	1122	8334	DPM2;ENSG00000290230;GPAA1;PGAP1;PIGA;PIGK;PIGO;PIGQ;PIGZ	K09658+K05289+K05289+K05294+K03857+K05290+K05288+K03860+K08098
Human immunodeficiency virus 1 infection	ko05170	34	219	1122	8334	AKT2;BAD;BAK1;BAX;CGAS;ELOB;ENSG00000250264;FADD;FAS;GNB2;GNB4;HLA-A;HLA-B;HLA-C;HLA-F;HRAS;IKBKG;IRAK1;IRF3;KRAS;LIMK1;MAP2K2;MAP2K3;MAPK11;MSTRG.25042;MSTRG.28664;PAK4;PIK3CD;PIK3R2;RAC3;TAB1;TAP1;TRADD;TRAF2	K04456+K02158+K14021+K02159+K17834+K03873+K05654+K02373+K04390+K04537+K04538+K06751+K06751+K06751+K06751+K02833+K07210+K04730+K05411+K07827+K05743+K04369+K04432+K04441+K10785+K07210+K05734+K00922+K02649+K07861+K04403+K05653+K03171+K03173
Insulin signaling pathway	ko04910	25	149	1122	8334	AKT2;BAD;EIF4EBP1;FASN;FLOT2;G6PC3;HRAS;KRAS;MAP2K2;MKNK2;PCK2;PHKG2;PIK3CD;PIK3R2;PPARGC1A;PRKAA1;PRKAA2;PRKACB;PTPRF;PYGB;SOCS3;SOCS4;SOS2;SREBF1;TSC2	K04456+K02158+K07205+K00665+K07192+K01084+K02833+K07827+K04369+K04372+K01596+K00871+K00922+K02649+K07202+K07198+K07198+K04345+K05695+K00688+K04696+K04697+K03099+K07197+K07207
Endometrial cancer	ko05213	18	63	1122	8334	AKT2;APC;APC2;BAD;BAK1;BAX;EGF;ERBB2;GADD45A;GADD45B;HRAS;KRAS;MAP2K2;PIK3CD;PIK3R2;POLK;SOS2;TP53	K04456+K02085+K02085+K02158+K14021+K02159+K04357+K05083+K04402+K04402+K02833+K07827+K04369+K00922+K02649+K03511+K03099+K04451
Pentose phosphate pathway	ko00030	7	31	1122	8334	ALDOA;ALDOC;G6PD;GLYCTK;PFKL;PGLS;TKT	K01623+K01623+K00036+K11529+K00850+K01057+K00615
Sulfur relay system	ko04122	5	9	1122	8334	CTU1;CTU2;MPST;TST;URM1	K14168+K14169+K01011+K01011+K12161
Kaposi sarcoma-associated herpesvirus infection	ko05167	36	196	1122	8334	AKT2;BAK1;BAX;CREB1;CXCL8;E2F1;EIF2AK2;FADD;FAS;GNB2;GNB4;HLA-A;HLA-B;HLA-C;HLA-F;HRAS;IKBKG;IRF3;KRAS;MAP2K2;MAPK11;MSTRG.28664;PIK3CD;PIK3CG;PIK3R2;RB1;RPS27A;SRC;TICAM1;TLR3;TP53;TRADD;TRAF2;TYK2;VEGFA;ZFP36	K04456+K14021+K02159+K05870+K10030+K17454+K16195+K02373+K04390+K04537+K04538+K06751+K06751+K06751+K06751+K02833+K07210+K05411+K07827+K04369+K04441+K07210+K00922+K21289+K02649+K06618+K02977+K05704+K05842+K05401+K04451+K03171+K03173+K11219+K05448+K15308
Coronavirus disease - COVID-19	ko05171	37	255	1122	8334	C1R;CGAS;CXCL8;EIF2AK2;FAU;IKBKG;IRAK1;IRF3;ISG15;MAPK11;MSTRG.28664;NFKBIB;PIK3CD;PIK3R2;RIGI;RPL10A;RPL13;RPL18;RPL34;RPL36;RPL38;RPL39;RPLP0;RPLP1;RPLP2;RPS16;RPS17;RPS18;RPS19;RPS21;RPS27A;RPS28;RPS3;RPS5;RPS9;TLR3;TYK2	K01330+K17834+K10030+K16195+K02983+K07210+K04730+K05411+K12159+K04441+K07210+K02581+K00922+K02649+K12646+K02865+K02873+K02883+K02915+K02920+K02923+K02924+K02941+K02942+K02943+K02960+K02962+K02964+K02966+K02971+K02977+K02979+K02985+K02989+K02997+K05401+K11219
Phosphonate and phosphinate metabolism	ko00440	1	7	1122	8334	PCYT2	K00967
IL-17 signaling pathway	ko04657	13	95	1122	8334	CEBPB;CXCL8;FADD;FOSL1;IKBKG;IL17RC;JUND;MAPK11;MAPK7;MSTRG.28664;TRADD;TRAF2;TRAF4	K10048+K10030+K02373+K04502+K07210+K05166+K04449+K04441+K04464+K07210+K03171+K03173+K09848
Lysine degradation	ko00310	12	78	1122	8334	AASS;ALDH2;COLGALT1;EHMT2;GCDH;KMT5C;MSTRG.26531;MSTRG.28681;MSTRG.5326;PLOD1;SETDB2;SUV39H2	K14157+K00128+K11703+K11420+K00252+K11429+K11433+K00474+K11433+K00473+K18494+K11419
Tuberculosis	ko05152	30	190	1122	8334	AKT2;APAF1;ATP6AP1;ATP6V0B;ATP6V0C;ATP6V0D2;BAD;BAX;BCL10;CEBPB;CORO1A;CREB1;CTSD;EEA1;ENSG00000289701;FADD;IRAK1;ITGB2;MAPK11;MRC2;NFYB;PLK3;RAB5A;SPHK1;SPHK2;SRC;TCIRG1;TGFB1;TRADD;TWF2	K04456+K02084+K03662+K03661+K02155+K02146+K02158+K02159+K07368+K10048+K13882+K05870+K01379+K12478+K12794+K02373+K04730+K06464+K04441+K06560+K08065+K08862+K07887+K04718+K04718+K05704+K02154+K13375+K03171+K10161
Glycosphingolipid biosynthesis - lacto and neolacto series	ko00601	6	30	1122	8334	A4GALT;B3GALT1;B3GALT5;B3GNT5;B4GALT2;FUT9	K01988+K07819+K03877+K03766+K07967+K03663
Renin secretion	ko04924	6	72	1122	8334	ADCY6;CREB1;GUCY1A2;ORAI1;PLCB1;PRKACB	K08046+K05870+K12318+K16056+K05858+K04345
Melanogenesis	ko04916	16	111	1122	8334	ADCY6;ADCY7;CREB1;CREB3L1;DVL1;FZD2;FZD3;FZD7;FZD8;HRAS;KITLG;KRAS;MAP2K2;MSTRG.3045;PLCB1;PRKACB	K08046+K08047+K05870+K09048+K02353+K02235+K02329+K02432+K02375+K02833+K05461+K07827+K04369+K01064+K05858+K04345
2-Oxocarboxylic acid metabolism	ko01210	4	18	1122	8334	ACY1;BCAT2;GPT2;NAGS	K14677+K00826+K00814+K11067
Toll-like receptor signaling pathway	ko04620	17	109	1122	8334	AKT2;CXCL8;FADD;IKBKG;IRAK1;IRF3;MAP2K2;MAP2K3;MAPK11;MSTRG.28664;PIK3CD;PIK3R2;TAB1;TICAM1;TICAM2;TLR3;TWF2	K04456+K10030+K02373+K07210+K04730+K05411+K04369+K04432+K04441+K07210+K00922+K02649+K04403+K05842+K05409+K05401+K10161
Chronic myeloid leukemia	ko05220	20	82	1122	8334	AKT2;BAD;BAK1;BAX;E2F1;GADD45A;GADD45B;HRAS;IKBKG;KRAS;MAP2K2;MDM2;MSTRG.28664;PIK3CD;PIK3R2;POLK;RB1;SOS2;TGFB1;TP53	K04456+K02158+K14021+K02159+K17454+K04402+K04402+K02833+K07210+K07827+K04369+K06643+K07210+K00922+K02649+K03511+K06618+K03099+K13375+K04451
Gastric cancer	ko05226	34	162	1122	8334	AKT2;APC;APC2;BAK1;BAX;CCNE2;DVL1;E2F1;EGF;ERBB2;FGF5;FRAT1;FZD2;FZD3;FZD7;FZD8;GAB1;GADD45A;GADD45B;HRAS;KRAS;LRP5;MAP2K2;MSTRG.3045;PIK3CD;PIK3R2;POLK;RB1;RXRA;RXRB;SOS2;TERT;TGFB1;TP53	K04456+K02085+K02085+K14021+K02159+K06626+K02353+K17454+K04357+K05083+K04358+K03069+K02235+K02329+K02432+K02375+K09593+K04402+K04402+K02833+K07827+K03068+K04369+K01064+K00922+K02649+K03511+K06618+K08524+K08525+K03099+K11126+K13375+K04451
Antifolate resistance	ko01523	6	34	1122	8334	ABCC3;FPGS;IKBKG;MSTRG.28664;SHMT2;SLC19A1	K05667+K01930+K07210+K07210+K00600+K14609
Pantothenate and CoA biosynthesis	ko00770	3	22	1122	8334	ALDH2;BCAT2;COASY	K00128+K00826+K02318
Prolactin signaling pathway	ko04917	13	72	1122	8334	AKT2;CCND2;GALT;HRAS;KRAS;MAP2K2;MAPK11;PIK3CD;PIK3R2;SOCS3;SOCS4;SOS2;SRC	K04456+K10151+K00965+K02833+K07827+K04369+K04441+K00922+K02649+K04696+K04697+K03099+K05704
Parkinson disease	ko05012	56	266	1122	8334	ADRM1;APAF1;ATF4;ATP5F1D;ATP5F1E;ATP5MC1;ATP5MC2;ATP5MC3;BAX;COX5A;COX5B;CYC1;DDIT3;DUSP1;EIF2AK3;ENSG00000292334;KLC2;KLC4;LRRK2;MC1R;MSTRG.25459;MT-ND6;NDUFA1;NDUFA13;NDUFA2;NDUFA4;NDUFA4L2;NDUFB11;NDUFB2;NDUFB6;NDUFB7;NDUFC1;NDUFC2-KCTD14;NDUFS6;NDUFS7;NDUFS8;NDUFV1;PINK1;PRKACB;PSMB5;PSMB6;RPS27A;RYR3;SLC25A6;SNCAIP;TP53;TUBA3E;TUBB2B;TUBB3;UBA7;UQCR10;UQCR11;UQCRC1;UQCRH;UQCRQ;XBP1	K06691+K02084+K04374+K02134+K02135+K02128+K02128+K02128+K02159+K02264+K02265+K00413+K04452+K21278+K08860+K05863+K10407+K10407+K08844+K07375+K05863+K03884+K03945+K11353+K03946+K03948+K03948+K11351+K03958+K03962+K03963+K03967+K03968+K03939+K03940+K03941+K03942+K05688+K04345+K02737+K02738+K02977+K04963+K05863+K04558+K04451+K07374+K07375+K07375+K10698+K00419+K00420+K00414+K00416+K00418+K09027
Mineral absorption	ko04978	9	55	1122	8334	ATOX1;CLCN2;FTH1;HMOX1;MSTRG.17311;MT1E;MT2A;SLC39A4;STEAP2	K07213+K05011+K00522+K00510+K12040+K14739+K14739+K14710+K14738
Cortisol synthesis and secretion	ko04927	10	67	1122	8334	ADCY6;ADCY7;ATF4;CREB1;CREB3L1;MSTRG.1484;NR4A1;ORAI1;PLCB1;PRKACB	K08046+K08047+K04374+K05870+K09048+K00070+K04465+K16056+K05858+K04345
AMPK signaling pathway	ko04152	23	131	1122	8334	AKT2;CREB1;CREB3L1;EEF2;EIF4EBP1;ENSG00000292327;FASN;G6PC3;PCK2;PFKL;PIK3CD;PIK3R2;PPARGC1A;PPP2R1A;PPP2R5B;PRKAA1;PRKAA2;RAB11B;SIRT1;SREBF1;STK11;TSC2;ULK1	K04456+K05870+K09048+K03234+K07205+K11583+K00665+K01084+K01596+K00850+K00922+K02649+K07202+K03456+K11584+K07198+K07198+K07905+K11411+K07197+K07298+K07207+K21357
Long-term depression	ko04730	7	60	1122	8334	GUCY1A2;HRAS;KRAS;MAP2K2;PLA2G4B;PLCB1;PPP2R1A	K12318+K02833+K07827+K04369+K16342+K05858+K03456
Steroid biosynthesis	ko00100	4	24	1122	8334	DHCR7;EBP;LSS;SC5D	K00213+K01824+K01852+K00227
Progesterone-mediated oocyte maturation	ko04914	17	118	1122	8334	ADCY6;ADCY7;AKT2;ANAPC10;ANAPC11;ANAPC2;CPEB3;FZR1;KRAS;MAD1L1;MAPK11;MSTRG.14739;PGR;PIK3CD;PIK3R2;PKMYT1;PRKACB	K08046+K08047+K04456+K03357+K03358+K03349+K02602+K03364+K07827+K06679+K04441+K03348+K08556+K00922+K02649+K06633+K04345
Amphetamine addiction	ko05031	5	68	1122	8334	ATF4;CREB1;CREB3L1;PRKACB;SIRT1	K04374+K05870+K09048+K04345+K11411
Calcium signaling pathway	ko04020	32	263	1122	8334	ADCY7;BDKRB1;EGF;ENSG00000292334;ERBB2;FGF5;FGFR3;ITPKA;ITPKC;LTB4R2;MCOLN1;MST1;MSTRG.25042;MSTRG.25459;NOS3;ORAI1;ORAI2;ORAI3;PDGFA;PHKG2;PLCB1;PLCD3;PRKACB;PTGFR;RYR2;RYR3;SLC25A6;SPHK1;SPHK2;TPCN2;VEGFA;VEGFB	K08047+K03915+K04357+K05863+K05083+K04358+K05094+K00911+K00911+K04297+K04992+K23441+K10785+K05863+K13242+K16056+K16057+K16058+K04359+K00871+K05858+K05857+K04345+K04262+K04962+K04963+K05863+K04718+K04718+K14077+K05448+K16858
Toxoplasmosis	ko05145	22	116	1122	8334	AKT2;BAD;BIRC3;HSPA1A;HSPA1B;HSPA1L;HSPA6;IKBKG;IRAK1;LAMA2;LAMA3;LAMA5;LAMB2;LAMB3;MAP2K3;MAPK11;MSTRG.28664;NFKBIB;PIK3CG;TAB1;TGFB1;TYK2	K04456+K02158+K16060+K03283+K03283+K03283+K03283+K07210+K04730+K05637+K06240+K06240+K06243+K06244+K04432+K04441+K07210+K02581+K21289+K04403+K13375+K11219
Shigellosis	ko05131	17	83	1122	8334	AKT2;BCAR1;CAPN1;CGAS;ENSG00000259529;GLMN;IL1R1;MDM2;NFKBIB;PIK3CD;PIK3R2;PLCD3;ROCK1;SHARPIN;SQSTM1;SRC;TECPR1	K04456+K05726+K01367+K17834+K11974+K23345+K04386+K06643+K02581+K00922+K02649+K05857+K04514+K20894+K14381+K05704+K17988
p53 signaling pathway	ko04115	18	73	1122	8334	AIFM2;APAF1;BAX;BBC3;CCND2;CCND3;CCNE2;CD82;FAS;GADD45A;GADD45B;MDM2;PIDD1;PPM1D;SESN2;SIVA1;TP53;TSC2	K22745+K02084+K02159+K10132+K10151+K10152+K06626+K06509+K04390+K04402+K04402+K06643+K10130+K10147+K20394+K22744+K04451+K07207
Glucagon signaling pathway	ko04922	21	111	1122	8334	AKT2;ATF4;CREB1;CREB3L1;G6PC3;MSTRG.16740;PCK2;PFKL;PGAM4;PHKG2;PLCB1;PPARGC1A;PPP4C;PPP4R3B;PRKAA1;PRKAA2;PRKACB;PYGB;SIK1;SIRT1;SLC2A1	K04456+K04374+K05870+K09048+K01084+K19008+K01596+K00850+K01834+K00871+K05858+K07202+K15423+K17491+K07198+K07198+K04345+K00688+K19008+K11411+K07299
Carbohydrate digestion and absorption	ko04973	6	48	1122	8334	AKT2;G6PC3;PIK3CD;PIK3R2;PLCB1;SLC37A4	K04456+K01084+K00922+K02649+K05858+K08171
Ribosome biogenesis in eukaryotes	ko03008	9	90	1122	8334	EIF6;IMP3;MPHOSPH10;MSTRG.3184;NHP2;POP7;PWP2;RPP25L;TBL3	K03264+K14560+K14559+K14569+K11129+K14527+K14558+K14525+K14555
Homologous recombination	ko03440	12	45	1122	8334	BARD1;BLM;BRCA2;BRCC3;BRIP1;MUS81;POLD1;POLD2;POLD4;RAD54B;XRCC2;XRCC3	K10683+K10901+K08775+K11864+K15362+K08991+K02327+K02328+K03505+K10877+K10879+K10880
Metabolism of xenobiotics by cytochrome P450	ko00980	6	74	1122	8334	AKR7A2;ALDH3B1;GSTM2;GSTP1;GSTT2B;HSD11B1L	K15303+K00129+K00799+K23790+K00799+K15680
Nicotinate and nicotinamide metabolism	ko00760	9	35	1122	8334	NADSYN1;NAPRT;NNMT;NT5C;NUDT12;SIRT1;SIRT2;SIRT6;SIRT7	K01950+K00763+K00541+K01081+K03426+K11411+K11412+K11416+K11417
Phosphatidylinositol signaling system	ko04070	19	104	1122	8334	CDIPT;DGKE;DGKH;DGKQ;DGKZ;IMPA2;INPP5E;IPMK;ITPKA;ITPKC;MTM1;MTMR7;PIK3C2A;PIK3CD;PIK3R2;PIP4P1;PLCB1;PLCD3;SYNJ1	K00999+K00901+K00901+K00901+K00901+K01092+K20278+K00915+K00911+K00911+K01108+K18083+K00923+K00922+K02649+K13084+K05858+K05857+K20279
Human cytomegalovirus infection	ko05163	48	226	1122	8334	ADCY6;ADCY7;AKT2;ARHGEF1;ATF4;BAK1;BAX;BCAR1;CGAS;CREB1;CREB3L1;CXCL8;E2F1;EIF4EBP1;ENSG00000250264;FADD;FAS;GNB2;GNB4;HLA-A;HLA-B;HLA-C;HLA-F;HRAS;IKBKG;IL1R1;IRF3;KRAS;MAP2K2;MAPK11;MDM2;MSTRG.28664;PIK3CD;PIK3R2;PLCB1;PRKACB;RAC3;RB1;ROCK1;ROCK2;SOS2;SRC;TAP1;TP53;TRADD;TRAF2;TSC2;VEGFA	K08046+K08047+K04456+K12330+K04374+K14021+K02159+K05726+K17834+K05870+K09048+K10030+K17454+K07205+K05654+K02373+K04390+K04537+K04538+K06751+K06751+K06751+K06751+K02833+K07210+K04386+K05411+K07827+K04369+K04441+K06643+K07210+K00922+K02649+K05858+K04345+K07861+K06618+K04514+K17388+K03099+K05704+K05653+K04451+K03171+K03173+K07207+K05448
Viral protein interaction with cytokine and cytokine receptor	ko04061	6	101	1122	8334	CSF1;CXCL8;IL18R1;LTBR;TNFRSF10C;TNFRSF14	K05453+K10030+K05173+K03159+K22701+K05152
Mannose type O-glycan biosynthesis	ko00515	5	23	1122	8334	B4GALT2;B4GAT1;FKRP;FUT9;MGAT5B	K07967+K21032+K19873+K03663+K09661
Fanconi anemia pathway	ko03460	15	56	1122	8334	BLM;BRCA2;BRIP1;CENPX;EME2;FAAP100;FANCB;FANCM;HES1;MUS81;POLK;RMI1;SLX1A;SLX1B;TELO2	K10901+K08775+K15362+K15360+K10883+K10993+K10889+K10896+K06054+K08991+K03511+K10990+K15078+K15078+K11137
Pancreatic cancer	ko05212	21	80	1122	8334	AKT2;BAD;BAK1;BAX;BRCA2;E2F1;EGF;ERBB2;GADD45A;GADD45B;IKBKG;KRAS;MSTRG.28664;PIK3CD;PIK3R2;POLK;RAC3;RB1;TGFB1;TP53;VEGFA	K04456+K02158+K14021+K02159+K08775+K17454+K04357+K05083+K04402+K04402+K07210+K07827+K07210+K00922+K02649+K03511+K07861+K06618+K13375+K04451+K05448
Pathways in cancer	ko05200	98	550	1122	8334	ADCY6;ADCY7;AKT2;APAF1;APC;APC2;ARHGEF1;BAD;BAK1;BAX;BBC3;BDKRB1;BIRC3;BRCA2;CCND2;CCND3;CCNE2;CEBPA;COL4A6;CXCL8;DAPK3;DVL1;E2F1;EGF;EGLN2;ELOB;EPOR;ERBB2;FADD;FAS;FGF5;FGFR3;FLT3LG;FRAT1;FZD2;FZD3;FZD7;FZD8;GADD45A;GADD45B;GNB2;GNB4;GSTM2;GSTP1;GSTT2B;HES1;HMOX1;HRAS;IKBKG;ITGA3;KEAP1;KITLG;KRAS;LAMA2;LAMA3;LAMA5;LAMB2;LAMB3;LPAR1;LRP5;MAP2K2;MDM2;MMP2;MSTRG.28664;MSTRG.3045;NFKB2;NOTCH1;NOTCH3…	K08046+K08047+K04456+K02084+K02085+K02085+K12330+K02158+K14021+K02159+K10132+K03915+K16060+K08775+K10151+K10152+K06626+K09055+K06237+K10030+K08803+K02353+K17454+K04357+K09592+K03873+K05079+K05083+K02373+K04390+K04358+K05094+K05454+K03069+K02235+K02329+K02432+K02375+K04402+K04402+K04537+K04538+K00799+K23790+K00799+K06054+K00510+K02833+K07210+K06482+K10456+K05461+K07827+K05637+K06240+K06240+K06243+…
Proximal tubule bicarbonate reclamation	ko04964	5	24	1122	8334	CA2;MSTRG.17311;PCK2;SLC25A10;SLC4A4	K18245+K12040+K01596+K13577+K13575
PD-L1 expression and PD-1 checkpoint pathway in cancer	ko05235	19	99	1122	8334	AKT2;BATF3;CD274;EGF;HRAS;IKBKG;KRAS;LAT;MAP2K2;MAP2K3;MAPK11;MSTRG.25042;MSTRG.28664;NFKBIB;PIK3CD;PIK3R2;TICAM1;TICAM2;TWF2	K04456+K09034+K06745+K04357+K02833+K07210+K07827+K07362+K04369+K04432+K04441+K10785+K07210+K02581+K00922+K02649+K05842+K05409+K10161
mTOR signaling pathway	ko04150	37	173	1122	8334	AKT2;CASTOR1;DDIT4;DVL1;EIF4EBP1;FNIP1;FZD2;FZD3;FZD7;FZD8;HRAS;KRAS;LAMTOR1;LAMTOR2;LAMTOR4;LRP5;MAP2K2;MLST8;MSTRG.3045;NPRL3;PIK3CD;PIK3R2;PRKAA1;PRKAA2;PRR5;RICTOR;RNF152;SESN2;SLC3A2;SLC7A5;SOS2;STK11;TELO2;TSC2;ULK1;ULK2;WDR24	K04456+K23080+K08270+K02353+K07205+K20400+K02235+K02329+K02432+K02375+K02833+K07827+K20397+K20398+K20399+K03068+K04369+K08266+K01064+K20406+K00922+K02649+K07198+K07198+K20411+K08267+K15705+K20394+K06519+K13780+K03099+K07298+K11137+K07207+K21357+K08269+K20408
Systemic lupus erythematosus	ko05322	10	138	1122	8334	C1R;H2AC18;H2AC19;H2AC25;H2AX;H2BC15;H3C10;MSTRG.25042;RO60;SNRPB	K01330+K11251+K11251+K11251+K11251+K11252+K11253+K10785+K11089+K11086
Carbon metabolism	ko01200	18	126	1122	8334	ACADS;ACSS2;ALDOA;ALDOC;ENO2;G6PD;GLYCTK;GPT2;PC;PFKL;PGAM4;PGLS;PGP;PHGDH;SDSL;SHMT2;TKFC;TKT	K00248+K01895+K01623+K01623+K01689+K00036+K11529+K00814+K01958+K00850+K01834+K01057+K19269+K00058+K17989+K00600+K00863+K00615
Endocytosis	ko04144	48	283	1122	8334	ACAP2;ACAP3;AGAP3;AP2A1;AP2S1;ARAP1;ARAP2;ARF5;ARFGAP1;ARPC1B;CHMP2B;CHMP6;CLTB;CLTCL1;EEA1;ENSG00000289694;EPN1;FGFR3;GIT1;GRK2;GRK6;HGS;HLA-A;HLA-B;HLA-C;HLA-F;HRAS;HSPA1A;HSPA1B;HSPA1L;HSPA6;IQSEC2;MDM2;MSTRG.15007;MVB12A;RAB11B;RAB11FIP2;RAB11FIP3;RAB11FIP5;RAB5A;SH3GLB2;SRC;VPS26A;VPS28;VPS37C;WASHC4;ZFYVE16;ZFYVE27	K12489+K12489+K12491+K11824+K11827+K18439+K18440+K07940+K12492+K05757+K12192+K12195+K04645+K04646+K12478+K04393+K12471+K05094+K05737+K00910+K08291+K12182+K06751+K06751+K06751+K06751+K02833+K03283+K03283+K03283+K03283+K12495+K06643+K18461+K12186+K07905+K12484+K12485+K12484+K07887+K21269+K05704+K18466+K12184+K12185+K18465+K04679+K19368
Platinum drug resistance	ko01524	17	73	1122	8334	AKT2;APAF1;BAD;BAK1;BAX;BBC3;BIRC3;ERBB2;FADD;FAS;GSTM2;GSTP1;GSTT2B;MDM2;PIK3CD;PIK3R2;TP53	K04456+K02084+K02158+K14021+K02159+K10132+K16060+K05083+K02373+K04390+K00799+K23790+K00799+K06643+K00922+K02649+K04451
Lysosome	ko04142	28	138	1122	8334	ABCA2;ABCB9;AP4M1;ARSA;ATP6AP1;ATP6V0B;ATP6V0C;ATP6V0D2;CLN3;CLTB;CLTCL1;CTSD;CTSF;ENSG00000269242;GAA;GALNS;GGA1;HYAL2;HYAL3;IDUA;MAN2B1;MCOLN1;NAGLU;NAGPA;PLA2G15;PSAP;SGSH;TCIRG1	K05642+K05656+K12402+K01134+K03662+K03661+K02155+K02146+K12389+K04645+K04646+K01379+K01373+K12311+K12316+K01132+K12404+K01197+K01197+K01217+K12311+K04992+K01205+K01125+K06129+K12382+K01565+K02154
Glycolysis / Gluconeogenesis	ko00010	11	72	1122	8334	ACSS2;AKR1A1;ALDH2;ALDH3B1;ALDOA;ALDOC;ENO2;G6PC3;PCK2;PFKL;PGAM4	K01895+K00002+K00128+K00129+K01623+K01623+K01689+K01084+K01596+K00850+K01834
Steroid hormone biosynthesis	ko00140	6	69	1122	8334	COMT;HSD11B1L;HSD17B1;HSD17B12;HSD17B8;MSTRG.1484	K00545+K15680+K00044+K10251+K13370+K00070
Fc gamma R-mediated phagocytosis	ko04666	14	105	1122	8334	AKT2;ARPC1B;GSN;LAT;LIMK1;PIK3CD;PIK3R2;PLA2G4B;PLA2G6;PLPP2;SCIN;SPHK1;SPHK2;VAV3	K04456+K05757+K05768+K07362+K05743+K00922+K02649+K16342+K16343+K01080+K05768+K04718+K04718+K05730
Starch and sucrose metabolism	ko00500	4	37	1122	8334	G6PC3;GAA;PGM2L1;PYGB	K01084+K12316+K11809+K00688
ECM-receptor interaction	ko04512	15	87	1122	8334	AGRN;COL1A1;COL4A6;COL6A1;COL6A2;HMMR;HSPG2;ITGA3;ITGB8;LAMA2;LAMA3;LAMA5;LAMB2;LAMB3;THBS3	K06254+K06236+K06237+K06238+K06238+K06267+K06255+K06482+K06591+K05637+K06240+K06240+K06243+K06244+K04659
Drug metabolism - cytochrome P450	ko00982	5	70	1122	8334	ALDH3B1;FMO5;GSTM2;GSTP1;GSTT2B	K00129+K00485+K00799+K23790+K00799
Notch signaling pathway	ko04330	12	56	1122	8334	APH1A;DTX2;DTX3;DVL1;HES1;LFNG;MSTRG.24452;NCOR2;NOTCH1;NOTCH3;NUMBL;RFNG	K06172+K06058+K06058+K02353+K06054+K05948+K06058+K06065+K02599+K20995+K06057+K05948
JAK-STAT signaling pathway	ko04630	18	172	1122	8334	AKT2;CCND2;CCND3;EGF;EPOR;HRAS;IFNE;IL11;IL21R;IL27RA;PDGFA;PIK3CD;PIK3R2;PIM1;SOCS3;SOCS4;SOS2;TYK2	K04456+K10151+K10152+K04357+K05079+K02833+K05442+K05417+K05075+K19598+K04359+K00922+K02649+K04702+K04696+K04697+K03099+K11219
Phenylalanine metabolism	ko00360	2	16	1122	8334	ALDH3B1;MIF	K00129+K07253
Taste transduction	ko04742	6	85	1122	8334	ADCY6;GABRA2;PLCB1;PRKACB;SCN3A;TAS2R4	K08046+K05175+K05858+K04345+K04836+K08474
Non-homologous end-joining	ko03450	1	14	1122	8334	POLM	K03513
B cell receptor signaling pathway	ko04662	15	86	1122	8334	AKT2;BCL10;CD81;HRAS;IKBKG;KRAS;MAP2K2;MSTRG.28664;NFKBIB;PIK3AP1;PIK3CD;PIK3R2;RAC3;SOS2;VAV3	K04456+K07368+K06508+K02833+K07210+K07827+K04369+K07210+K02581+K12230+K00922+K02649+K07861+K03099+K05730
Chemokine signaling pathway	ko04062	27	195	1122	8334	ADCY6;ADCY7;AKT2;BAD;BCAR1;CXCL8;DOCK2;GNB2;GNB4;GRK2;GRK6;HRAS;IKBKG;KRAS;MSTRG.28664;NFKBIB;PIK3CD;PIK3CG;PIK3R2;PLCB1;PRKACB;RAC3;ROCK1;ROCK2;SOS2;SRC;VAV3	K08046+K08047+K04456+K02158+K05726+K10030+K12367+K04537+K04538+K00910+K08291+K02833+K07210+K07827+K07210+K02581+K00922+K21289+K02649+K05858+K04345+K07861+K04514+K17388+K03099+K05704+K05730
Neurotrophin signaling pathway	ko04722	19	122	1122	8334	AKT2;ARHGDIA;ATF4;BAD;BAX;GAB1;HRAS;IRAK1;KRAS;MAP2K2;MAPK11;MAPK7;NFKBIB;NGFR;PIK3CD;PIK3R2;SH2B1;SOS2;TP53	K04456+K12462+K04374+K02158+K02159+K09593+K02833+K04730+K07827+K04369+K04441+K04464+K02581+K02583+K00922+K02649+K12459+K03099+K04451
RNA degradation	ko03018	12	89	1122	8334	CNOT6L;EDC4;ENO2;EXOSC4;EXOSC5;EXOSC7;LSM4;LSM7;MPHOSPH6;MSTRG.19348;PFKL;TENT4B	K12603+K12616+K01689+K11600+K12590+K12589+K12623+K12626+K12593+K12581+K00850+K03514
Antigen processing and presentation	ko04612	13	85	1122	8334	CREB1;ENSG00000250264;HLA-A;HLA-B;HLA-C;HLA-F;HSPA1A;HSPA1B;HSPA1L;HSPA6;MSTRG.25042;NFYB;TAP1	K05870+K05654+K06751+K06751+K06751+K06751+K03283+K03283+K03283+K03283+K10785+K08065+K05653
Pancreatic secretion	ko04972	8	104	1122	8334	ADCY6;ADCY7;CA2;PLCB1;RYR2;SLC4A2;SLC4A4;TPCN2	K08046+K08047+K18245+K05858+K04962+K13855+K13575+K14077
Glycerophospholipid metabolism	ko00564	23	99	1122	8334	AGPAT1;AGPAT2;CDIPT;DGKE;DGKH;DGKQ;DGKZ;LCAT;LCLAT1;LYPLA2;MBOAT7;PCYT2;PEMT;PGS1;PLA2G15;PLA2G4B;PLA2G6;PLAAT3;PLD3;PLPP2;PNPLA6;PTDSS2;TAFAZZIN	K13509+K13509+K00999+K00901+K00901+K00901+K00901+K00650+K13513+K06130+K13516+K00967+K00551+K00995+K06129+K16342+K16343+K16817+K16860+K01080+K14676+K08730+K13511
Signaling pathways regulating pluripotency of stem cells	ko04550	24	155	1122	8334	ACVR1C;AKT2;APC;APC2;DVL1;FGFR3;FZD2;FZD3;FZD7;FZD8;HRAS;ID1;ID3;INHBE;KRAS;MAP2K2;MAPK11;MSTRG.3045;PIK3CD;PIK3R2;RIF1;SKIL;SMARCAD1;TCF3	K13568+K04456+K02085+K02085+K02353+K05094+K02235+K02329+K02432+K02375+K02833+K04680+K17694+K22689+K07827+K04369+K04441+K01064+K00922+K02649+K11138+K18499+K14439+K09063
Mitophagy - animal	ko04137	18	78	1122	8334	ATF4;ATG9A;E2F1;EIF2AK3;HRAS;KRAS;MSTRG.13531;PINK1;RHOT2;RPS27A;RRAS;SQSTM1;SRC;TBC1D17;TFEB;TOMM7;TP53;ULK1	K04374+K17907+K17454+K08860+K02833+K07827+K17985+K05688+K07871+K02977+K07829+K14381+K05704+K19945+K15590+K17771+K04451+K21357
Proteasome	ko03050	6	49	1122	8334	ADRM1;PSMA7;PSMB10;PSMB5;PSMB6;PSMB9	K06691+K02731+K02733+K02737+K02738+K02741
Glutamatergic synapse	ko04724	9	111	1122	8334	ADCY6;ADCY7;GNB2;GNB4;GRK2;HOMER3;PLA2G4B;PLCB1;PRKACB	K08046+K08047+K04537+K04538+K00910+K15010+K16342+K05858+K04345
cAMP signaling pathway	ko04024	20	219	1122	8334	ADCY6;ADCY7;AKT2;AMH;BAD;CREB1;CREB3L1;HCN2;MAP2K2;ORAI1;PDE4D;PIK3CD;PIK3R2;PRKACB;RAC3;ROCK1;ROCK2;RRAS;RYR2;VAV3	K08046+K08047+K04456+K04665+K02158+K05870+K09048+K04955+K04369+K16056+K13293+K00922+K02649+K04345+K07861+K04514+K17388+K07829+K04962+K05730
Biosynthesis of unsaturated fatty acids	ko01040	4	27	1122	8334	ACAA1;ACOT2;ACOT7;HSD17B12	K07513+K01068+K17360+K10251
Autophagy - animal	ko04140	29	152	1122	8334	AKT2;ATG101;ATG2A;ATG4C;ATG4D;ATG9A;BAD;CTSD;DAPK3;DDIT4;EIF2AK3;HRAS;KRAS;MAP2K2;MLST8;MSTRG.13531;PIK3CD;PIK3R2;PRKAA1;PRKAA2;PRKACB;RAB39B;RRAS;SQSTM1;STK11;STX17;TSC2;ULK1;ULK2	K04456+K19730+K17906+K08342+K08342+K17907+K02158+K01379+K08803+K08270+K08860+K02833+K07827+K04369+K08266+K17985+K00922+K02649+K07198+K07198+K04345+K07925+K07829+K14381+K07298+K08491+K07207+K21357+K08269
Endocrine resistance	ko01522	22	99	1122	8334	ADCY6;ADCY7;AKT2;BAD;BAX;E2F1;ERBB2;HRAS;KRAS;MAP2K2;MAPK11;MDM2;MMP2;NOTCH1;NOTCH3;PIK3CD;PIK3R2;PRKACB;RB1;SOS2;SRC;TP53	K08046+K08047+K04456+K02158+K02159+K17454+K05083+K02833+K07827+K04369+K04441+K06643+K01398+K02599+K20995+K00922+K02649+K04345+K06618+K03099+K05704+K04451
Fatty acid metabolism	ko01212	8	63	1122	8334	ACAA1;ACADS;ACADVL;ACSF3;FASN;HSD17B12;HSD17B8;MECR	K07513+K00248+K09479+K18660+K00665+K10251+K13370+K07512
Glioma	ko05214	18	77	1122	8334	AKT2;BAK1;BAX;E2F1;EGF;GADD45A;GADD45B;HRAS;KRAS;MAP2K2;MDM2;PDGFA;PIK3CD;PIK3R2;POLK;RB1;SOS2;TP53	K04456+K14021+K02159+K17454+K04357+K04402+K04402+K02833+K07827+K04369+K06643+K04359+K00922+K02649+K03511+K06618+K03099+K04451
Alanine, aspartate and glutamate metabolism	ko00250	4	40	1122	8334	ALDH4A1;ASL;ASNS;GPT2	K00294+K01755+K01953+K00814
Relaxin signaling pathway	ko04926	25	128	1122	8334	ADCY6;ADCY7;AKT2;ATF4;COL1A1;COL4A6;CREB1;CREB3L1;GNB2;GNB4;HRAS;KRAS;MAP2K2;MAPK11;MMP2;NOS3;PIK3CD;PIK3R2;PLCB1;PRKACB;SOS2;SRC;TGFB1;VEGFA;VEGFB	K08046+K08047+K04456+K04374+K06236+K06237+K05870+K09048+K04537+K04538+K02833+K07827+K04369+K04441+K01398+K13242+K00922+K02649+K05858+K04345+K03099+K05704+K13375+K05448+K16858
Glycosphingolipid biosynthesis - ganglio series	ko00604	2	17	1122	8334	ST3GAL2;ST6GALNAC4	K03368+K03374
Osteoclast differentiation	ko04380	22	131	1122	8334	AKT2;CREB1;CSF1;FOSL1;IKBKG;IL1R1;JUNB;JUND;MAP3K14;MAPK11;MSTRG.28664;NFKB2;OSCAR;PIK3CD;PIK3R2;RELB;SOCS3;SQSTM1;TAB1;TGFB1;TRAF2;TYK2	K04456+K05870+K05453+K04502+K07210+K04386+K09028+K04449+K04466+K04441+K07210+K04469+K14377+K00922+K02649+K09253+K04696+K14381+K04403+K13375+K03173+K11219
Peroxisome	ko04146	19	87	1122	8334	ABCD1;ABCD4;ACAA1;ACOT8;CRAT;DECR2;DHRS4L2;ECH1;HMGCL;MVK;NUDT12;NUDT7;PEX10;PEX16;PEX5L;PEX6;PMVK;PRDX5;PXMP2	K05675+K05678+K07513+K11992+K00624+K13237+K11147+K12663+K01640+K00869+K03426+K17879+K13346+K13335+K13342+K13339+K13273+K11187+K13347
Fructose and mannose metabolism	ko00051	6	36	1122	8334	ALDOA;ALDOC;FCSK;PFKL;PMM1;TKFC	K01623+K01623+K05305+K00850+K17497+K00863
Axon guidance	ko04360	33	184	1122	8334	EPHB4;EPHB6;FES;FZD3;HRAS;KRAS;LIMK1;NTNG2;PAK4;PIK3CD;PIK3R2;PLXNA1;PLXNA3;PLXNB1;PLXNB2;PLXNB3;RAC3;ROBO3;ROCK1;ROCK2;RRAS;SEMA3A;SEMA3B;SEMA3C;SEMA3D;SEMA3F;SEMA4B;SEMA4C;SEMA6B;SMO;SRC;SSH3;UNC5B	K05113+K05114+K07527+K02329+K02833+K07827+K05743+K16359+K05734+K00922+K02649+K06820+K06820+K06821+K06821+K06821+K07861+K06755+K04514+K17388+K07829+K06840+K06840+K06840+K06840+K06840+K06521+K06521+K06842+K06226+K05704+K05766+K07521
Chemical carcinogenesis	ko05204	8	81	1122	8334	ALDH3B1;ENSG00000286112;GSTM2;GSTP1;GSTT2B;HSD11B1L;KYAT1;NAT1	K00129+K00816+K00799+K23790+K00799+K15680+K00816+K00622
Vitamin digestion and absorption	ko04977	2	25	1122	8334	SLC19A1;TCN2	K14609+K14619
Glycosphingolipid biosynthesis - globo and isoglobo series	ko00603	4	15	1122	8334	A4GALT;B3GALT5;FUT9;ST3GAL2	K01988+K03877+K03663+K03368
ABC transporters	ko02010	13	47	1122	8334	ABCA13;ABCA2;ABCA7;ABCB8;ABCB9;ABCC10;ABCC3;ABCC9;ABCD1;ABCD4;ENSG00000250264;ENSG00000284820;TAP1	K05647+K05642+K05645+K05655+K05656+K05674+K05667+K05033+K05675+K05678+K05654+K05661+K05653
Butanoate metabolism	ko00650	2	26	1122	8334	ACADS;HMGCL	K00248+K01640
Basal cell carcinoma	ko05217	15	74	1122	8334	APC;APC2;BAK1;BAX;DVL1;FZD2;FZD3;FZD7;FZD8;GADD45A;GADD45B;MSTRG.3045;POLK;SMO;TP53	K02085+K02085+K14021+K02159+K02353+K02235+K02329+K02432+K02375+K04402+K04402+K01064+K03511+K06226+K04451
Yersinia infection	ko05135	28	150	1122	8334	AKT2;ARHGEF1;ARPC1B;BAIAP2;BCAR1;CXCL8;IKBKG;IRAK1;IRF3;LAT;LIMK1;MAP2K2;MAP2K3;MAPK11;MSTRG.25042;MSTRG.28664;PIK3CD;PIK3R2;PKN1;PKN2;RAC3;ROCK1;ROCK2;SRC;TAB1;TICAM1;TRAF2;VAV3	K04456+K12330+K05757+K05627+K05726+K10030+K07210+K04730+K05411+K07362+K05743+K04369+K04432+K04441+K10785+K07210+K00922+K02649+K06071+K23691+K07861+K04514+K17388+K05704+K04403+K05842+K03173+K05730
Salivary secretion	ko04970	10	91	1122	8334	ADCY6;ADCY7;CST3;GUCY1A2;KCNN4;PLCB1;PRKACB;RYR3;SLC4A2;VAMP2	K08046+K08047+K13899+K12318+K04945+K05858+K04345+K04963+K13855+K13504
FoxO signaling pathway	ko04068	25	136	1122	8334	AKT2;CCND2;CDKN2D;EGF;G6PC3;GADD45A;GADD45B;HOMER3;HRAS;KLF2;KRAS;MAP2K2;MAPK11;MDM2;PCK2;PIK3CD;PIK3R2;PLK3;PRKAA1;PRKAA2;SGK3;SIRT1;SOS2;STK11;TGFB1	K04456+K10151+K06623+K04357+K01084+K04402+K04402+K15010+K02833+K17845+K07827+K04369+K04441+K06643+K01596+K00922+K02649+K08862+K07198+K07198+K13304+K11411+K03099+K07298+K13375
Bile secretion	ko04976	12	93	1122	8334	ABCC3;ADCY6;ADCY7;CA2;MSTRG.17311;PRKACB;RXRA;SLC27A5;SLC2A1;SLC4A2;SLC4A4;SLCO1B3	K05667+K08046+K08047+K18245+K12040+K04345+K08524+K08748+K07299+K13855+K13575+K05043
Histidine metabolism	ko00340	3	24	1122	8334	ALDH2;ALDH3B1;CARNMT1	K00128+K00129+K19787
Wnt signaling pathway	ko04310	23	178	1122	8334	APC;APC2;BAMBI;CCND2;CCND3;CXXC4;DVL1;FOSL1;FRAT1;FZD2;FZD3;FZD7;FZD8;LRP5;MSTRG.3045;PLCB1;PORCN;PPARD;PRICKLE3;PRKACB;RAC3;ROCK2;TP53	K02085+K02085+K10162+K10151+K10152+K03344+K02353+K04502+K03069+K02235+K02329+K02432+K02375+K03068+K01064+K05858+K00181+K04504+K04511+K04345+K07861+K17388+K04451
Dilated cardiomyopathy	ko05414	12	97	1122	8334	ADCY6;ADCY7;CACNB1;CACNB4;DMD;ITGA3;ITGB8;LAMA2;LMNA;PRKACB;RYR2;TGFB1	K08046+K08047+K04862+K04865+K10366+K06482+K06591+K05637+K12641+K04345+K04962+K13375
Primary immunodeficiency	ko05340	5	43	1122	8334	ENSG00000250264;IKBKG;MSTRG.28664;ORAI1;TAP1	K05654+K07210+K07210+K16056+K05653
Spinocerebellar ataxia	ko05017	21	154	1122	8334	ADRM1;AKT2;ATG101;ATG2A;CIC;ENSG00000292334;FGF14;MSTRG.13531;MSTRG.25459;PIK3CD;PIK3R2;PLCB1;PSMB5;PSMB6;SLC25A6;SPTBN2;TRAF2;ULK1;ULK2;VLDLR;XBP1	K06691+K04456+K19730+K17906+K20225+K05863+K23920+K17985+K05863+K00922+K02649+K05858+K02737+K02738+K05863+K23932+K03173+K21357+K08269+K20053+K09027
mRNA surveillance pathway	ko03015	7	118	1122	8334	ATP6V1G2-DDX39B;CPSF1;CPSF4;ENSG00000292327;PAPOLG;PPP2R1A;PPP2R5B	K12812+K14401+K14404+K11583+K14376+K03456+K11584
Longevity regulating pathway	ko04211	24	92	1122	8334	ADCY6;ADCY7;AKT2;ATF4;ATG101;BAX;CREB1;CREB3L1;EHMT2;EIF4EBP1;HRAS;KRAS;PIK3CD;PIK3R2;PPARGC1A;PRKAA1;PRKAA2;PRKACB;SESN2;SIRT1;STK11;TP53;TSC2;ULK1	K08046+K08047+K04456+K04374+K19730+K02159+K05870+K09048+K11420+K07205+K02833+K07827+K00922+K02649+K07202+K07198+K07198+K04345+K20394+K11411+K07298+K04451+K07207+K21357
Circadian rhythm	ko04710	6	31	1122	8334	BHLHE40;CREB1;NR1D1;PER1;PRKAA1;PRKAA2	K03729+K05870+K03728+K21944+K07198+K07198
Vibrio cholerae infection	ko05110	3	22	1122	8334	ATP6V0E2;PRKACB;TCIRG1	K02153+K04345+K02154
Olfactory transduction	ko04740	4	462	1122	8334	GRK2;OR51B2;PDE2A;PRKACB	K00910+K04257+K18283+K04345
Terpenoid backbone biosynthesis	ko00900	5	22	1122	8334	MVD;MVK;NUS1;PMVK;RCE1	K01597+K00869+K19177+K13273+K08658
Taurine and hypotaurine metabolism	ko00430	2	14	1122	8334	GGT1;GGT7	K18592+K00681
Apelin signaling pathway	ko04371	24	140	1122	8334	ADCY6;ADCY7;AKT2;GNB2;GNB4;HDAC5;HRAS;KLF2;KRAS;MAP2K2;MEF2C;NOS3;NOTCH3;PIK3CG;PLCB1;PPARGC1A;PRKAA1;PRKAA2;PRKACB;RRAS;RYR2;RYR3;SPHK1;SPHK2	K08046+K08047+K04456+K04537+K04538+K11406+K02833+K17845+K07827+K04369+K04454+K13242+K20995+K21289+K05858+K07202+K07198+K07198+K04345+K07829+K04962+K04963+K04718+K04718
Retrograde endocannabinoid signaling	ko04723	25	146	1122	8334	ADCY6;ADCY7;GABRA2;GNB2;GNB4;MAPK11;MT-ND6;NAPEPLD;NDUFA1;NDUFA13;NDUFA2;NDUFA4;NDUFA4L2;NDUFB11;NDUFB2;NDUFB6;NDUFB7;NDUFC1;NDUFC2-KCTD14;NDUFS6;NDUFS7;NDUFS8;NDUFV1;PLCB1;PRKACB	K08046+K08047+K05175+K04537+K04538+K04441+K03884+K13985+K03945+K11353+K03946+K03948+K03948+K11351+K03958+K03962+K03963+K03967+K03968+K03939+K03940+K03941+K03942+K05858+K04345
MAPK signaling pathway	ko04010	64	305	1122	8334	AKT2;ANGPT1;ATF4;CACNB1;CACNB4;CSF1;DDIT3;DUSP1;DUSP8;ECSIT;EGF;ENSG00000289694;ERBB2;FAS;FGF5;FGFR3;FLNA;FLT3LG;GADD45A;GADD45B;HRAS;HSPA1A;HSPA1B;HSPA1L;HSPA6;IKBKG;IL1R1;IRAK1;JUND;KITLG;KRAS;MAP2K2;MAP2K3;MAP3K11;MAP3K14;MAP3K6;MAP4K2;MAPK11;MAPK7;MAPK8IP3;MEF2C;MKNK2;MSTRG.28664;NFKB2;NGFR;NR4A1;PDGFA;PGF;PLA2G4B;PRKACB;RAC3;RASA2;RELB;RPS6KA4;RRAS;SOS2;TAB1;TAOK1;TGFB1;TP53;TRADD;TRAF2;VEGF…	K04456+K05465+K04374+K04862+K04865+K05453+K04452+K21278+K04459+K04405+K04357+K04393+K05083+K04390+K04358+K05094+K04437+K05454+K04402+K04402+K02833+K03283+K03283+K03283+K03283+K07210+K04386+K04730+K04449+K05461+K07827+K04369+K04432+K04419+K04466+K04425+K04414+K04441+K04464+K04436+K04454+K04372+K07210+K04469+K02583+K04465+K04359+K16859+K16342+K04345+K07861+K08053+K09253+K16510+K07829+K03099+K04403+…
Riboflavin metabolism	ko00740	2	8	1122	8334	BLVRB;FLAD1	K05901+K00953
Longevity regulating pathway - multiple species	ko04213	15	64	1122	8334	ADCY6;ADCY7;AKT2;HRAS;HSPA1A;HSPA1B;HSPA1L;HSPA6;KRAS;PIK3CD;PIK3R2;PRKAA1;PRKAA2;PRKACB;SIRT1	K08046+K08047+K04456+K02833+K03283+K03283+K03283+K03283+K07827+K00922+K02649+K07198+K07198+K04345+K11411
Hypertrophic cardiomyopathy	ko05410	11	90	1122	8334	CACNB1;CACNB4;DMD;ITGA3;ITGB8;LAMA2;LMNA;PRKAA1;PRKAA2;RYR2;TGFB1	K04862+K04865+K10366+K06482+K06591+K05637+K12641+K07198+K07198+K04962+K13375
Fluid shear stress and atherosclerosis	ko05418	28	143	1122	8334	AKT2;DUSP1;GPC1;GSTM2;GSTP1;GSTT2B;HMOX1;IKBKG;IL1R1;KEAP1;KLF2;MAPK11;MAPK7;MEF2C;MMP2;MSTRG.28664;NOS3;PDGFA;PIK3CD;PIK3R2;PRKAA1;PRKAA2;RAC3;SQSTM1;SRC;TP53;TRPV4;VEGFA	K04456+K21278+K08107+K00799+K23790+K00799+K00510+K07210+K04386+K10456+K17845+K04441+K04464+K04454+K01398+K07210+K13242+K04359+K00922+K02649+K07198+K07198+K07861+K14381+K05704+K04451+K04973+K05448
GnRH signaling pathway	ko04912	17	95	1122	8334	ADCY6;ADCY7;ATF4;ENSG00000289694;GNRH1;HRAS;KRAS;MAP2K2;MAP2K3;MAPK11;MAPK7;MMP2;PLA2G4B;PLCB1;PRKACB;SOS2;SRC	K08046+K08047+K04374+K04393+K05252+K02833+K07827+K04369+K04432+K04441+K04464+K01398+K16342+K05858+K04345+K03099+K05704
Natural killer cell mediated cytotoxicity	ko04650	14	131	1122	8334	FAS;HLA-B;HLA-C;HRAS;ITGB2;KRAS;LAT;MAP2K2;MSTRG.23629;PIK3CD;PIK3R2;RAC3;SOS2;VAV3	K04390+K06751+K06751+K02833+K06464+K07827+K07362+K04369+K07986+K00922+K02649+K07861+K03099+K05730
Prostate cancer	ko05215	22	103	1122	8334	AKT2;ATF4;BAD;CCNE2;CREB1;CREB3L1;E2F1;EGF;ERBB2;GSTP1;HRAS;IKBKG;KRAS;MAP2K2;MDM2;MSTRG.28664;PDGFA;PIK3CD;PIK3R2;RB1;SOS2;TP53	K04456+K04374+K02158+K06626+K05870+K09048+K17454+K04357+K05083+K23790+K02833+K07210+K07827+K04369+K06643+K07210+K04359+K00922+K02649+K06618+K03099+K04451
Collecting duct acid secretion	ko04966	6	27	1122	8334	ATP6V0C;ATP6V0D2;ATP6V0E2;CA2;SLC12A7;TCIRG1	K02155+K02146+K02153+K18245+K13627+K02154
African trypanosomiasis	ko05143	4	42	1122	8334	FAS;PLCB1;THOP1;TWF2	K04390+K05858+K01392+K10161
Huntington disease	ko05016	68	321	1122	8334	ACTR1B;ADRM1;AP2A1;AP2S1;APAF1;ATG101;ATG2A;ATP5F1D;ATP5F1E;ATP5MC1;ATP5MC2;ATP5MC3;BAX;BBC3;CLTB;CLTCL1;COX5A;COX5B;CREB1;CREB3L1;CYC1;DCTN1;DNAH6;ENSG00000292334;GPX1;KLC2;KLC4;MAP3K10;MC1R;MSTRG.13531;MSTRG.25459;MSTRG.27705;MT-ND6;NDUFA1;NDUFA13;NDUFA2;NDUFA4;NDUFA4L2;NDUFB11;NDUFB2;NDUFB6;NDUFB7;NDUFC1;NDUFC2-KCTD14;NDUFS6;NDUFS7;NDUFS8;NDUFV1;PLCB1;POLR2E;POLR2K;POLR2L;PPARGC1A;PSMB5;PSMB6;…	K16575+K06691+K11824+K11827+K02084+K19730+K17906+K02134+K02135+K02128+K02128+K02128+K02159+K10132+K04645+K04646+K02264+K02265+K05870+K09048+K00413+K04648+K10408+K05863+K00432+K10407+K10407+K04418+K07375+K17985+K05863+K00432+K03884+K03945+K11353+K03946+K03948+K03948+K11351+K03958+K03962+K03963+K03967+K03968+K03939+K03940+K03941+K03942+K05858+K03013+K03009+K03007+K07202+K02737+K02738+K05863+K04451+…
Hepatocellular carcinoma	ko05225	35	180	1122	8334	AKT2;APC;APC2;BAD;BAK1;BAX;DVL1;E2F1;FRAT1;FZD2;FZD3;FZD7;FZD8;GAB1;GADD45A;GADD45B;GSTM2;GSTP1;GSTT2B;HMOX1;HRAS;KEAP1;KRAS;LRP5;MAP2K2;MSTRG.3045;PIK3CD;PIK3R2;POLK;RB1;SOS2;TERT;TGFB1;TP53;TXNRD2	K04456+K02085+K02085+K02158+K14021+K02159+K02353+K17454+K03069+K02235+K02329+K02432+K02375+K09593+K04402+K04402+K00799+K23790+K00799+K00510+K02833+K10456+K07827+K03068+K04369+K01064+K00922+K02649+K03511+K06618+K03099+K11126+K13375+K04451+K22182
Bladder cancer	ko05219	16	41	1122	8334	CXCL8;DAPK3;E2F1;EGF;ERBB2;FGFR3;HRAS;KRAS;MAP2K2;MDM2;MMP2;RASSF1;RB1;SRC;TP53;VEGFA	K10030+K08803+K17454+K04357+K05083+K05094+K02833+K07827+K04369+K06643+K01398+K09850+K06618+K05704+K04451+K05448
Insulin secretion	ko04911	14	85	1122	8334	ADCY6;ADCY7;ATF4;CREB1;CREB3L1;KCNN4;PCLO;PLCB1;PRKACB;RIMS2;RYR2;SLC2A1;TRPM4;VAMP2	K08046+K08047+K04374+K05870+K09048+K04945+K16882+K05858+K04345+K15297+K04962+K07299+K04979+K13504
VEGF signaling pathway	ko04370	16	59	1122	8334	AKT2;BAD;ENSG00000289694;HRAS;KRAS;MAP2K2;MAPK11;NOS3;PIK3CD;PIK3R2;PLA2G4B;RAC3;SPHK1;SPHK2;SRC;VEGFA	K04456+K02158+K04393+K02833+K07827+K04369+K04441+K13242+K00922+K02649+K16342+K07861+K04718+K04718+K05704+K05448
Mucin type O-glycan biosynthesis	ko00512	1	32	1122	8334	ST3GAL2	K03368
Purine metabolism	ko00230	18	138	1122	8334	ADCY6;ADCY7;AMPD2;APRT;ENPP4;ENTPD6;GUCY1A2;GUK1;HDDC3;IMPDH1;ITPA;NME2;NME3;NME4;NT5C;PDE2A;PDE4D;PDE5A	K08046+K08047+K01490+K00759+K18424+K01511+K12318+K00942+K21138+K00088+K01519+K00940+K00940+K00940+K01081+K18283+K13293+K13762
Gastric acid secretion	ko04971	6	76	1122	8334	ADCY6;ADCY7;CA2;PLCB1;PRKACB;SLC4A2	K08046+K08047+K18245+K05858+K04345+K13855
Arachidonic acid metabolism	ko00590	8	70	1122	8334	GGT1;GPX1;MSTRG.27705;PLA2G4B;PLA2G6;PLAAT3;PRXL2B;PTGES2	K18592+K00432+K00432+K16342+K16343+K16817+K15717+K05309
Alzheimer disease	ko05010	79	400	1122	8334	ADRM1;AKT2;APAF1;APBB1;APC;APC2;APH1A;ATF4;ATG101;ATG2A;ATP5F1D;ATP5F1E;ATP5MC1;ATP5MC2;ATP5MC3;BAD;CAPN1;COX5A;COX5B;CSF1;CYC1;DDIT3;DVL1;EIF2AK2;EIF2AK3;ENSG00000292334;FADD;FAS;FRAT1;FZD2;FZD3;FZD7;FZD8;HRAS;KLC2;KLC4;KRAS;LRP1;LRP5;MAP2K2;MC1R;MSTRG.13531;MSTRG.25459;MSTRG.3045;MT-ND6;NDUFA1;NDUFA13;NDUFA2;NDUFA4;NDUFA4L2;NDUFB11;NDUFB2;NDUFB6;NDUFB7;NDUFC1;NDUFC2-KCTD14;NDUFS6;NDUFS7;NDUFS8;…	K06691+K04456+K02084+K04529+K02085+K02085+K06172+K04374+K19730+K17906+K02134+K02135+K02128+K02128+K02128+K02158+K01367+K02264+K02265+K05453+K00413+K04452+K02353+K16195+K08860+K05863+K02373+K04390+K03069+K02235+K02329+K02432+K02375+K02833+K10407+K10407+K07827+K04550+K03068+K04369+K07375+K17985+K05863+K01064+K03884+K03945+K11353+K03946+K03948+K03948+K11351+K03958+K03962+K03963+K03967+K03968+K03939+…
PPAR signaling pathway	ko03320	9	82	1122	8334	ACAA1;NR1H3;PCK2;PPARD;RXRA;RXRB;SLC27A1;SLC27A4;SLC27A5	K07513+K08536+K01596+K04504+K08524+K08525+K08745+K08745+K08748
Various types of N-glycan biosynthesis	ko00513	10	40	1122	8334	ALG12;ALG3;B4GALNT4;B4GALT2;DAD1;HEXD;MAN1A2;MGAT1;MGAT4A;MGAT4B	K03847+K03845+K09657+K07967+K12668+K14459+K01230+K00726+K00738+K00738
Transcriptional misregulation in cancer	ko05202	29	202	1122	8334	ASPSCR1;BAK1;BAX;BIRC3;CCND2;CEBPA;CEBPB;CXCL8;DDIT3;ETV1;ETV4;EYA1;GADD45A;GADD45B;H3C10;MDM2;MEF2C;MLLT1;MSTRG.25042;NGFR;PDGFA;POLK;REL;RXRA;RXRB;TCF3;TP53;TRAF1;ZBTB17	K15627+K14021+K02159+K16060+K10151+K09055+K10048+K10030+K04452+K09431+K15592+K15616+K04402+K04402+K11253+K06643+K04454+K15187+K10785+K02583+K04359+K03511+K09254+K08524+K08525+K09063+K04451+K03172+K10500
Citrate cycle (TCA cycle)	ko00020	2	35	1122	8334	PC;PCK2	K01958+K01596
Autophagy - other	ko04136	7	33	1122	8334	ATG101;ATG2A;ATG4C;ATG4D;ATG9A;MLST8;ULK2	K19730+K17906+K08342+K08342+K17907+K08266+K08269
Glycosaminoglycan degradation	ko00531	6	21	1122	8334	GALNS;HYAL2;HYAL3;IDUA;NAGLU;SGSH	K01132+K01197+K01197+K01217+K01205+K01565
Adipocytokine signaling pathway	ko04920	16	74	1122	8334	AKT2;G6PC3;IKBKG;MSTRG.28664;NFKBIB;PCK2;PPARGC1A;PRKAA1;PRKAA2;RXRA;RXRB;SLC2A1;SOCS3;STK11;TRADD;TRAF2	K04456+K01084+K07210+K07210+K02581+K01596+K07202+K07198+K07198+K08524+K08525+K07299+K04696+K07298+K03171+K03173
Melanoma	ko05218	19	76	1122	8334	AKT2;BAD;BAK1;BAX;E2F1;EGF;FGF5;GADD45A;GADD45B;HRAS;KRAS;MAP2K2;MDM2;PDGFA;PIK3CD;PIK3R2;POLK;RB1;TP53	K04456+K02158+K14021+K02159+K17454+K04357+K04358+K04402+K04402+K02833+K07827+K04369+K06643+K04359+K00922+K02649+K03511+K06618+K04451
Insulin resistance	ko04931	23	115	1122	8334	AKT2;CREB1;CREB3L1;G6PC3;NOS3;NR1H2;NR1H3;PCK2;PIK3CD;PIK3R2;PPARGC1A;PRKAA1;PRKAA2;PTPA;PTPRF;PYGB;SLC27A1;SLC27A4;SLC27A5;SLC2A1;SOCS3;SREBF1;TRIB3	K04456+K05870+K09048+K01084+K13242+K08535+K08536+K01596+K00922+K02649+K07202+K07198+K07198+K17605+K05695+K00688+K08745+K08745+K08748+K07299+K04696+K07197+K19518
Adherens junction	ko04520	9	77	1122	8334	BAIAP2;ENSG00000289694;ERBB2;NECTIN2;PTPRB;PTPRF;RAC3;SNAI1;SRC	K05627+K04393+K05083+K06531+K05694+K05695+K07861+K05707+K05704
Protein processing in endoplasmic reticulum	ko04141	28	172	1122	8334	ATF4;BAK1;BAX;BCAP31;CAPN1;DAD1;DDIT3;DNAJB2;DNAJC5;EDEM3;EIF2AK2;EIF2AK3;FBXO6;HSPA1A;HSPA1B;HSPA1L;HSPA4L;HSPA6;HSPBP1;MAN1A2;MOGS;SEC24A;SSR4;STUB1;TRAF2;TRAM1;UBXN6;XBP1	K04374+K14021+K02159+K14009+K01367+K12668+K04452+K09508+K09525+K10086+K16195+K08860+K10100+K03283+K03283+K03283+K09485+K03283+K09562+K01230+K01228+K14007+K04571+K09561+K03173+K14010+K14011+K09027
Ribosome	ko03010	32	160	1122	8334	FAU;MRPL12;MRPL14;MRPL21;MRPL28;MRPL34;MRPL4;MRPS12;RPL10A;RPL13;RPL18;RPL31;RPL34;RPL36;RPL38;RPL39;RPLP0;RPLP1;RPLP2;RPS12;RPS15;RPS16;RPS17;RPS18;RPS19;RPS21;RPS27A;RPS28;RPS29;RPS3;RPS5;RPS9	K02983+K02935+K02874+K02888+K02902+K02914+K02926+K02950+K02865+K02873+K02883+K02910+K02915+K02920+K02923+K02924+K02941+K02942+K02943+K02951+K02958+K02960+K02962+K02964+K02966+K02971+K02977+K02979+K02912+K02985+K02989+K02997
RNA polymerase	ko03020	9	31	1122	8334	POLR1H;POLR2E;POLR2I;POLR2K;POLR2L;POLR3F;POLR3G;POLR3H;POLR3K	K03000+K03013+K03017+K03009+K03007+K03025+K03024+K03022+K03019
Viral myocarditis	ko05416	10	69	1122	8334	CXADR;DMD;HLA-A;HLA-B;HLA-C;HLA-F;ITGB2;LAMA2;MSTRG.25042;RAC3	K06788+K10366+K06751+K06751+K06751+K06751+K06464+K05637+K10785+K07861
Diabetic cardiomyopathy	ko05415	47	220	1122	8334	AKT2;ATP5F1D;ATP5F1E;ATP5MC1;ATP5MC2;ATP5MC3;COL1A1;COX5A;COX5B;CTSD;CYC1;ENSG00000292334;G6PD;MAPK11;MMP2;MSTRG.25459;MT-ND6;NDUFA1;NDUFA13;NDUFA2;NDUFA4;NDUFA4L2;NDUFB11;NDUFB2;NDUFB6;NDUFB7;NDUFC1;NDUFC2-KCTD14;NDUFS6;NDUFS7;NDUFS8;NDUFV1;NOS3;PDK2;PIK3CD;PIK3R2;PLCB1;PTPA;RYR2;SLC25A6;SLC2A1;TGFB1;UQCR10;UQCR11;UQCRC1;UQCRH;UQCRQ	K04456+K02134+K02135+K02128+K02128+K02128+K06236+K02264+K02265+K01379+K00413+K05863+K00036+K04441+K01398+K05863+K03884+K03945+K11353+K03946+K03948+K03948+K11351+K03958+K03962+K03963+K03967+K03968+K03939+K03940+K03941+K03942+K13242+K00898+K00922+K02649+K05858+K17605+K04962+K05863+K07299+K13375+K00419+K00420+K00414+K00416+K00418
Fatty acid elongation	ko00062	4	28	1122	8334	ACOT2;ACOT7;HSD17B12;MECR	K01068+K17360+K10251+K07512
Cysteine and methionine metabolism	ko00270	10	53	1122	8334	BCAT2;CBS;CTH;ENSG00000286112;KYAT1;MPST;MSTRG.16744;PHGDH;SDSL;TST	K00826+K01697+K01758+K00816+K00816+K01011+K01697+K00058+K17989+K01011
SNARE interactions in vesicular transport	ko04130	4	36	1122	8334	STX17;STX4;USE1;VAMP2	K08491+K13502+K08507+K13504
Acute myeloid leukemia	ko05221	14	69	1122	8334	AKT2;BAD;CEBPA;EIF4EBP1;HRAS;IKBKG;KRAS;MAP2K2;MSTRG.28664;PIK3CD;PIK3R2;PIM1;PPARD;SOS2	K04456+K02158+K09055+K07205+K02833+K07210+K07827+K04369+K07210+K00922+K02649+K04702+K04504+K03099
Hepatitis B	ko05161	36	166	1122	8334	AKT2;APAF1;ATF4;ATP6AP1;BAD;BAX;CCNE2;CREB1;CREB3L1;CXCL8;E2F1;FADD;FAS;HRAS;HSPG2;IKBKG;IRAK1;IRF3;KRAS;MAP2K2;MAP2K3;MAPK11;MSTRG.28664;PIK3CD;PIK3R2;RB1;RIGI;SOS2;SRC;TAB1;TGFB1;TICAM1;TICAM2;TLR3;TP53;TYK2	K04456+K02084+K04374+K03662+K02158+K02159+K06626+K05870+K09048+K10030+K17454+K02373+K04390+K02833+K06255+K07210+K04730+K05411+K07827+K04369+K04432+K04441+K07210+K00922+K02649+K06618+K12646+K03099+K05704+K04403+K13375+K05842+K05409+K05401+K04451+K11219
GABAergic synapse	ko04727	7	86	1122	8334	ADCY6;ADCY7;GABRA2;GNB2;GNB4;PRKACB;SRC	K08046+K08047+K05175+K04537+K04538+K04345+K05704
Synaptic vesicle cycle	ko04721	12	75	1122	8334	AP2A1;AP2S1;ATP6V0B;ATP6V0C;ATP6V0D2;ATP6V0E2;CLTB;CLTCL1;NAPA;SLC6A9;TCIRG1;VAMP2	K11824+K11827+K03661+K02155+K02146+K02153+K04645+K04646+K15296+K05038+K02154+K13504
Porphyrin and chlorophyll metabolism	ko00860	5	47	1122	8334	BLVRB;HMBS;HMOX1;MMAB;PPOX	K05901+K01749+K00510+K00798+K00231
Endocrine and other factor-regulated calcium reabsorption	ko04961	7	53	1122	8334	ADCY6;AP2A1;AP2S1;CLTB;CLTCL1;PLCB1;PRKACB	K08046+K11824+K11827+K04645+K04646+K05858+K04345
Colorectal cancer	ko05210	20	91	1122	8334	AKT2;APC;APC2;BAD;BAK1;BAX;BBC3;EGF;GADD45A;GADD45B;HRAS;KRAS;MAP2K2;PIK3CD;PIK3R2;POLK;RAC3;SOS2;TGFB1;TP53	K04456+K02085+K02085+K02158+K14021+K02159+K10132+K04357+K04402+K04402+K02833+K07827+K04369+K00922+K02649+K03511+K07861+K03099+K13375+K04451
Maturity onset diabetes of the young	ko04950	3	25	1122	8334	FOXA3;HES1;NKX6-1	K08038+K06054+K08030
C-type lectin receptor signaling pathway	ko04625	18	108	1122	8334	AKT2;BCL10;BCL3;ENSG00000289701;HRAS;IKBKG;KRAS;MAP3K14;MAPK11;MDM2;MSTRG.28664;NFKB2;PIK3CD;PIK3R2;PLK3;RELB;RRAS;SRC	K04456+K07368+K09258+K12794+K02833+K07210+K07827+K04466+K04441+K06643+K07210+K04469+K00922+K02649+K08862+K09253+K07829+K05704
RNA transport	ko03013	8	175	1122	8334	ATP6V1G2-DDX39B;EEF1A2;EIF4EBP1;MSTRG.24385;POP7;RANGAP1;RPP25L;THOC6	K12812+K03231+K07205+K14316+K14527+K14319+K14525+K13175
NF-kappa B signaling pathway	ko04064	24	112	1122	8334	BCL10;BIRC3;CARD10;CXCL8;GADD45A;GADD45B;IKBKG;IL1R1;IRAK1;LAT;LTBR;MAP3K14;MSTRG.25042;MSTRG.28664;NFKB2;PIDD1;RELB;RIGI;TAB1;TICAM1;TICAM2;TRADD;TRAF1;TRAF2	K07368+K16060+K20912+K10030+K04402+K04402+K07210+K04386+K04730+K07362+K03159+K04466+K10785+K07210+K04469+K10130+K09253+K12646+K04403+K05842+K05409+K03171+K03172+K03173
Folate biosynthesis	ko00790	1	30	1122	8334	FPGS	K01930
beta-Alanine metabolism	ko00410	4	32	1122	8334	ACADS;ALDH2;ALDH3B1;SMOX	K00248+K00128+K00129+K12259
Small cell lung cancer	ko05222	29	91	1122	8334	AKT2;APAF1;BAK1;BAX;BIRC3;CCNE2;COL4A6;E2F1;GADD45A;GADD45B;IKBKG;ITGA3;LAMA2;LAMA3;LAMA5;LAMB2;LAMB3;MSTRG.28664;PIK3CD;PIK3R2;POLK;RB1;RXRA;RXRB;TP53;TRAF1;TRAF2;TRAF4;ZBTB17	K04456+K02084+K14021+K02159+K16060+K06626+K06237+K17454+K04402+K04402+K07210+K06482+K05637+K06240+K06240+K06243+K06244+K07210+K00922+K02649+K03511+K06618+K08524+K08525+K04451+K03172+K03173+K09848+K10500
Non-alcoholic fatty liver disease	ko04932	43	163	1122	8334	AKT2;ATF4;BAX;CEBPA;COX5A;COX5B;CXCL8;CYC1;DDIT3;EIF2AK3;FAS;MAP3K11;NDUFA1;NDUFA13;NDUFA2;NDUFA4;NDUFA4L2;NDUFB11;NDUFB2;NDUFB6;NDUFB7;NDUFC1;NDUFC2-KCTD14;NDUFS6;NDUFS7;NDUFS8;NDUFV1;NR1H3;PIK3CD;PIK3R2;PRKAA1;PRKAA2;RXRA;SOCS3;SREBF1;TGFB1;TRAF2;UQCR10;UQCR11;UQCRC1;UQCRH;UQCRQ;XBP1	K04456+K04374+K02159+K09055+K02264+K02265+K10030+K00413+K04452+K08860+K04390+K04419+K03945+K11353+K03946+K03948+K03948+K11351+K03958+K03962+K03963+K03967+K03968+K03939+K03940+K03941+K03942+K08536+K00922+K02649+K07198+K07198+K08524+K04696+K07197+K13375+K03173+K00419+K00420+K00414+K00416+K00418+K09027
Arginine biosynthesis	ko00220	5	22	1122	8334	ACY1;ASL;GPT2;NAGS;NOS3	K14677+K01755+K00814+K11067+K13242
Cell cycle	ko04110	25	141	1122	8334	ANAPC10;ANAPC11;ANAPC2;CCND2;CCND3;CCNE2;CDC7;CDKN2D;DBF4;E2F1;E2F5;FZR1;GADD45A;GADD45B;MAD1L1;MCM5;MDM2;MSTRG.14739;PKMYT1;RB1;RBL1;TGFB1;TP53;TTK;ZBTB17	K03357+K03358+K03349+K10151+K10152+K06626+K02214+K06623+K06629+K17454+K04682+K03364+K04402+K04402+K06679+K02209+K06643+K03348+K06633+K06618+K04681+K13375+K04451+K08866+K10500
Th1 and Th2 cell differentiation	ko04658	10	98	1122	8334	IKBKG;LAT;MAPK11;MSTRG.25042;MSTRG.28664;NFKBIB;NOTCH1;NOTCH3;RUNX3;TYK2	K07210+K07362+K04441+K10785+K07210+K02581+K02599+K20995+K09279+K11219
Allograft rejection	ko05330	6	47	1122	8334	FAS;HLA-A;HLA-B;HLA-C;HLA-F;MSTRG.25042	K04390+K06751+K06751+K06751+K06751+K10785
Cytokine-cytokine receptor interaction	ko04060	27	303	1122	8334	ACVR1C;ACVRL1;AMH;CD70;CSF1;CXCL8;EPOR;FAS;GDF15;IFNE;IL11;IL17RC;IL18R1;IL1R1;IL21R;IL27RA;INHBE;LTBR;NGFR;RELT;TGFB1;TNFRSF10C;TNFRSF12A;TNFRSF14;TNFRSF25;TNFSF12;TNFSF9	K13568+K13594+K04665+K05470+K05453+K10030+K05079+K04390+K05504+K05442+K05417+K05166+K05173+K04386+K05075+K19598+K22689+K03159+K02583+K05156+K13375+K22701+K05149+K05152+K05160+K05474+K05472
Inflammatory mediator regulation of TRP channels	ko04750	15	100	1122	8334	ADCY6;ADCY7;BDKRB1;IL1R1;MAP2K3;MAPK11;PIK3CD;PIK3R2;PLA2G4B;PLA2G6;PLCB1;PRKACB;SRC;TRPV2;TRPV4	K08046+K08047+K03915+K04386+K04432+K04441+K00922+K02649+K16342+K16343+K05858+K04345+K05704+K04971+K04973
Apoptosis	ko04210	34	151	1122	8334	AKT2;APAF1;ATF4;BAD;BAK1;BAX;BBC3;BIRC3;CAPN1;CTSD;CTSF;DDIT3;EIF2AK3;ENDOG;FADD;FAS;GADD45A;GADD45B;HRAS;IKBKG;KRAS;LMNA;MAP2K2;MAP3K14;MSTRG.28664;PIDD1;PIK3CD;PIK3R2;TP53;TRADD;TRAF1;TRAF2;TUBA1A;TUBA3E	K04456+K02084+K04374+K02158+K14021+K02159+K10132+K16060+K01367+K01379+K01373+K04452+K08860+K01173+K02373+K04390+K04402+K04402+K02833+K07210+K07827+K12641+K04369+K04466+K07210+K10130+K00922+K02649+K04451+K03171+K03172+K03173+K07374+K07374
Morphine addiction	ko05032	10	91	1122	8334	ADCY6;ADCY7;GABRA2;GNB2;GNB4;GRK2;GRK6;PDE2A;PDE4D;PRKACB	K08046+K08047+K05175+K04537+K04538+K00910+K08291+K18283+K13293+K04345
Galactose metabolism	ko00052	7	32	1122	8334	B4GALT2;G6PC3;GAA;GALE;GALK1;GALT;PFKL	K07967+K01084+K12316+K01784+K00849+K00965+K00850
Graft-versus-host disease	ko05332	6	45	1122	8334	FAS;HLA-A;HLA-B;HLA-C;HLA-F;MSTRG.25042	K04390+K06751+K06751+K06751+K06751+K10785
Dopaminergic synapse	ko04728	13	132	1122	8334	AKT2;ATF4;COMT;CREB1;CREB3L1;ENSG00000292327;GNB2;GNB4;MAPK11;PLCB1;PPP2R1A;PPP2R5B;PRKACB	K04456+K04374+K00545+K05870+K09048+K11583+K04537+K04538+K04441+K05858+K03456+K11584+K04345
HIF-1 signaling pathway	ko04066	21	115	1122	8334	AKT2;ALDOA;ALDOC;ANGPT1;EGF;EGLN2;EIF4EBP1;ELOB;ENO2;ERBB2;HMOX1;LTBR;MAP2K2;MKNK2;NOS3;PFKL;PIK3CD;PIK3R2;SLC2A1;TIMP1;VEGFA	K04456+K01623+K01623+K05465+K04357+K09592+K07205+K03873+K01689+K05083+K00510+K03159+K04369+K04372+K13242+K00850+K00922+K02649+K07299+K16451+K05448
Hepatitis C	ko05160	33	160	1122	8334	AKT2;APAF1;BAD;BAK1;BAX;CD81;E2F1;EGF;EIF2AK2;EIF2AK3;FADD;FAS;HRAS;IKBKG;IRF3;KRAS;MAP2K2;MSTRG.28664;NR1H3;PIK3CD;PIK3R2;PPP2R1A;RB1;RIGI;RXRA;SOCS3;SOS2;TICAM1;TLR3;TP53;TRADD;TRAF2;TYK2	K04456+K02084+K02158+K14021+K02159+K06508+K17454+K04357+K16195+K08860+K02373+K04390+K02833+K07210+K05411+K07827+K04369+K07210+K08536+K00922+K02649+K03456+K06618+K12646+K08524+K04696+K03099+K05842+K05401+K04451+K03171+K03173+K11219
Regulation of lipolysis in adipocytes	ko04923	8	58	1122	8334	ADCY6;ADCY7;AKT2;PIK3CD;PIK3R2;PLAAT3;PNPLA2;PRKACB	K08046+K08047+K04456+K00922+K02649+K16817+K16816+K04345
Phagosome	ko04145	27	175	1122	8334	ATP6AP1;ATP6V0B;ATP6V0C;ATP6V0D2;ATP6V0E2;C1R;CORO1A;EEA1;ENSG00000250264;HGS;HLA-A;HLA-B;HLA-C;HLA-F;ITGB2;MC1R;MRC2;MSTRG.25542;RAB5A;RILP;TAP1;TCIRG1;THBS3;TUBA1A;TUBA3E;TUBB2B;TUBB3	K03662+K03661+K02155+K02146+K02153+K01330+K13882+K12478+K05654+K12182+K06751+K06751+K06751+K06751+K06464+K07375+K06560+K07375+K07887+K13883+K05653+K02154+K04659+K07374+K07374+K07375+K07375
Aminoacyl-tRNA biosynthesis	ko00970	6	46	1122	8334	AARS1;CARS1;MARS1;SARS2;VARS1;VARS2	K01872+K01883+K01874+K01875+K01873+K01873
Cytosolic DNA-sensing pathway	ko04623	13	63	1122	8334	CGAS;IKBKG;IRF3;MSTRG.28664;NFKBIB;POLR2E;POLR2K;POLR2L;POLR3F;POLR3G;POLR3H;POLR3K;RIGI	K17834+K07210+K05411+K07210+K02581+K03013+K03009+K03007+K03025+K03024+K03022+K03019+K12646
Focal adhesion	ko04510	39	208	1122	8334	AKT2;ARHGAP5;BAD;BCAR1;BIRC3;CCND2;CCND3;COL1A1;COL4A6;COL6A1;COL6A2;EGF;ENSG00000289694;ERBB2;FLNA;HRAS;ITGA3;ITGB8;LAMA2;LAMA3;LAMA5;LAMB2;LAMB3;PAK4;PDGFA;PGF;PIK3CD;PIK3R2;PPP1R12C;RAC3;ROCK1;ROCK2;SOS2;SRC;THBS3;TLN1;VAV3;VEGFA;VEGFB	K04456+K13709+K02158+K05726+K16060+K10151+K10152+K06236+K06237+K06238+K06238+K04357+K04393+K05083+K04437+K02833+K06482+K06591+K05637+K06240+K06240+K06243+K06244+K05734+K04359+K16859+K00922+K02649+K17457+K07861+K04514+K17388+K03099+K05704+K04659+K06271+K05730+K05448+K16858
Leishmaniasis	ko05140	7	82	1122	8334	EEF1A2;IRAK1;ITGB2;MAPK11;NFKBIB;TAB1;TGFB1	K03231+K04730+K06464+K04441+K02581+K04403+K13375
Valine, leucine and isoleucine degradation	ko00280	7	51	1122	8334	ACAA1;ACADS;ACSF3;ALDH2;BCAT2;BCKDHA;HMGCL	K07513+K00248+K18660+K00128+K00826+K00166+K01640
Tryptophan metabolism	ko00380	4	46	1122	8334	ALDH2;ENSG00000286112;GCDH;KYAT1	K00128+K00816+K00252+K00816
Inositol phosphate metabolism	ko00562	15	77	1122	8334	CDIPT;IMPA2;INPP5E;IPMK;ISYNA1;ITPKA;ITPKC;MTM1;MTMR7;PIK3C2A;PIK3CD;PIK3CG;PLCB1;PLCD3;SYNJ1	K00999+K01092+K20278+K00915+K01858+K00911+K00911+K01108+K18083+K00923+K00922+K21289+K05858+K05857+K20279
Gap junction	ko04540	19	95	1122	8334	ADCY6;ADCY7;EGF;GUCY1A2;HRAS;KRAS;LPAR1;MAP2K2;MAPK7;MC1R;PDGFA;PLCB1;PRKACB;SOS2;SRC;TUBA1A;TUBA3E;TUBB2B;TUBB3	K08046+K08047+K04357+K12318+K02833+K07827+K04289+K04369+K04464+K07375+K04359+K05858+K04345+K03099+K05704+K07374+K07374+K07375+K07375
Apoptosis - multiple species	ko04215	8	34	1122	8334	APAF1;BAK1;BAX;BBC3;BIRC3;BOK;FADD;NGFR	K02084+K14021+K02159+K10132+K16060+K02561+K02373+K02583
Ras signaling pathway	ko04014	42	250	1122	8334	AKT2;ANGPT1;BAD;CSF1;EGF;FGF5;FGFR3;FLT3LG;GAB1;GNB2;GNB4;HRAS;IKBKG;KITLG;KRAS;LAT;MAP2K2;MSTRG.25042;MSTRG.28664;NGFR;PAK4;PDGFA;PGF;PIK3CD;PIK3R2;PLA2G4B;PLA2G6;PLAAT3;PRKACB;RAB5A;RAC3;RAPGEF5;RASA2;RASA4;RASA4B;RASSF1;REL;RIN1;RRAS;SOS2;VEGFA;VEGFB	K04456+K05465+K02158+K05453+K04357+K04358+K05094+K05454+K09593+K04537+K04538+K02833+K07210+K05461+K07827+K07362+K04369+K10785+K07210+K02583+K05734+K04359+K16859+K00922+K02649+K16342+K16343+K16817+K04345+K07887+K07861+K08019+K08053+K17630+K17630+K09850+K09254+K17638+K07829+K03099+K05448+K16858
Glycerolipid metabolism	ko00561	14	68	1122	8334	AGPAT1;AGPAT2;AKR1A1;ALDH2;DGAT1;DGKE;DGKH;DGKQ;DGKZ;GLYCTK;LCLAT1;PLPP2;PNPLA2;TKFC	K13509+K13509+K00002+K00128+K11155+K00901+K00901+K00901+K00901+K11529+K13513+K01080+K16816+K00863
ErbB signaling pathway	ko04012	14	89	1122	8334	AKT2;BAD;EGF;EIF4EBP1;ERBB2;GAB1;HRAS;KRAS;MAP2K2;PAK4;PIK3CD;PIK3R2;SOS2;SRC	K04456+K02158+K04357+K07205+K05083+K09593+K02833+K07827+K04369+K05734+K00922+K02649+K03099+K05704
TNF signaling pathway	ko04668	25	115	1122	8334	AKT2;ATF4;BCL3;BIRC3;CEBPB;CREB1;CREB3L1;CSF1;FADD;FAS;IKBKG;IL18R1;JUNB;MAP2K3;MAP3K14;MAPK11;MSTRG.28664;PIK3CD;PIK3R2;RPS6KA4;SOCS3;TAB1;TRADD;TRAF1;TRAF2	K04456+K04374+K09258+K16060+K10048+K05870+K09048+K05453+K02373+K04390+K07210+K05173+K09028+K04432+K04466+K04441+K07210+K00922+K02649+K16510+K04696+K04403+K03171+K03172+K03173
Measles	ko05162	31	150	1122	8334	AKT2;APAF1;BAD;BAK1;BAX;BBC3;CCND2;CCND3;CCNE2;EIF2AK2;EIF2AK3;FADD;FAS;HSPA1A;HSPA1B;HSPA1L;HSPA6;IKBKG;IRAK1;IRF3;MSTRG.25042;MSTRG.28664;NFKBIB;PIK3CD;PIK3R2;RAB9B;RIGI;TP53;TRADD;TWF2;TYK2	K04456+K02084+K02158+K14021+K02159+K10132+K10151+K10152+K06626+K16195+K08860+K02373+K04390+K03283+K03283+K03283+K03283+K07210+K04730+K05411+K10785+K07210+K02581+K00922+K02649+K07900+K12646+K04451+K03171+K10161+K11219
Type I diabetes mellitus	ko04940	7	49	1122	8334	FAS;HLA-A;HLA-B;HLA-C;HLA-F;MSTRG.25042;PTPRN	K04390+K06751+K06751+K06751+K06751+K10785+K07817
Cocaine addiction	ko05030	5	48	1122	8334	ATF4;CREB1;CREB3L1;GPSM1;PRKACB	K04374+K05870+K09048+K15839+K04345
Base excision repair	ko03410	8	38	1122	8334	MPG;NTHL1;OGG1;POLD1;POLD2;POLD4;POLE4;SMUG1	K03652+K10773+K03660+K02327+K02328+K03505+K03506+K10800
Glutathione metabolism	ko00480	9	61	1122	8334	CHAC1;G6PD;GGT1;GGT7;GPX1;GSTM2;GSTP1;GSTT2B;MSTRG.27705	K07232+K00036+K18592+K00681+K00432+K00799+K23790+K00799+K00432
GnRH secretion	ko04929	10	66	1122	8334	AKT2;GNRH1;HCN2;HRAS;KCNN4;KRAS;MAP2K2;PIK3CD;PIK3R2;PLCB1	K04456+K05252+K04955+K02833+K04945+K07827+K04369+K00922+K02649+K05858
Hippo signaling pathway	ko04390	27	167	1122	8334	AJUBA;AMH;APC;APC2;BBC3;BIRC3;CCND2;CCND3;DLG2;DVL1;FZD2;FZD3;FZD7;FZD8;ID1;ITGB2;LATS1;LLGL1;MOB1B;MSTRG.3045;PPP2R1A;RASSF1;SCRIB;SMAD7;TEAD3;TGFB1;WTIP	K16682+K04665+K02085+K02085+K10132+K16060+K10151+K10152+K12075+K02353+K02235+K02329+K02432+K02375+K04680+K06464+K08791+K06094+K06685+K01064+K03456+K09850+K16175+K19631+K09448+K13375+K16682
Glyoxylate and dicarboxylate metabolism	ko00630	5	33	1122	8334	ACSS2;GLYCTK;HYI;PGP;SHMT2	K01895+K11529+K01816+K19269+K00600
Biosynthesis of amino acids	ko01230	22	81	1122	8334	ACY1;ALDOA;ALDOC;ASL;ASNS;BCAT2;CBS;CTH;ENO2;GPT2;MSTRG.16744;NAGS;PC;PFKL;PGAM4;PHGDH;PYCR1;PYCR2;PYCR3;SDSL;SHMT2;TKT	K14677+K01623+K01623+K01755+K01953+K00826+K01697+K01758+K01689+K00814+K01697+K11067+K01958+K00850+K01834+K00058+K00286+K00286+K00286+K17989+K00600+K00615
Mismatch repair	ko03430	3	26	1122	8334	POLD1;POLD2;POLD4	K02327+K02328+K03505
DNA replication	ko03030	7	42	1122	8334	MCM5;POLD1;POLD2;POLD4;POLE4;RNASEH2A;RNASEH2C	K02209+K02327+K02328+K03505+K03506+K10743+K10745
Vasopressin-regulated water reabsorption	ko04962	10	45	1122	8334	ADCY6;ARHGDIA;CREB1;CREB3L1;DCTN1;PRKACB;RAB11B;RAB5A;STX4;VAMP2	K08046+K12462+K05870+K09048+K04648+K04345+K07905+K07887+K13502+K13504
Fc epsilon RI signaling pathway	ko04664	13	73	1122	8334	AKT2;HRAS;KRAS;LAT;MAP2K2;MAP2K3;MAPK11;PIK3CD;PIK3R2;PLA2G4B;RAC3;SOS2;VAV3	K04456+K02833+K07827+K07362+K04369+K04432+K04441+K00922+K02649+K16342+K07861+K03099+K05730
Glycine, serine and threonine metabolism	ko00260	10	44	1122	8334	CBS;CTH;GAMT;GCAT;GLYCTK;MSTRG.16744;PGAM4;PHGDH;SDSL;SHMT2	K01697+K01758+K00542+K00639+K11529+K01697+K01834+K00058+K17989+K00600
Non-small cell lung cancer	ko05223	21	73	1122	8334	AKT2;BAD;BAK1;BAX;E2F1;EGF;ERBB2;GADD45A;GADD45B;HRAS;KRAS;MAP2K2;PIK3CD;PIK3R2;POLK;RASSF1;RB1;RXRA;RXRB;SOS2;TP53	K04456+K02158+K14021+K02159+K17454+K04357+K05083+K04402+K04402+K02833+K07827+K04369+K00922+K02649+K03511+K09850+K06618+K08524+K08525+K03099+K04451
Circadian entrainment	ko04713	11	96	1122	8334	ADCY6;ADCY7;CREB1;GNB2;GNB4;GUCY1A2;PER1;PLCB1;PRKACB;RYR2;RYR3	K08046+K08047+K05870+K04537+K04538+K12318+K21944+K05858+K04345+K04962+K04963
Cushing syndrome	ko04934	24	172	1122	8334	ADCY6;ADCY7;AIP;APC;APC2;ARMC5;ATF4;CCNE2;CREB1;CREB3L1;DVL1;E2F1;FZD2;FZD3;FZD7;FZD8;MAP2K2;MSTRG.1484;MSTRG.3045;NR4A1;ORAI1;PLCB1;PRKACB;RB1	K08046+K08047+K17767+K02085+K02085+K22499+K04374+K06626+K05870+K09048+K02353+K17454+K02235+K02329+K02432+K02375+K04369+K00070+K01064+K04465+K16056+K05858+K04345+K06618
Sphingolipid signaling pathway	ko04071	24	124	1122	8334	AKT2;ASAH2;BAX;CTSD;ENSG00000292327;HRAS;KRAS;MAP2K2;MAPK11;NOS3;PIK3CD;PIK3R2;PLCB1;PPP2R1A;PPP2R5B;RAC3;ROCK1;ROCK2;S1PR2;SPHK1;SPHK2;TP53;TRADD;TRAF2	K04456+K12349+K02159+K01379+K11583+K02833+K07827+K04369+K04441+K13242+K00922+K02649+K05858+K03456+K11584+K07861+K04514+K17388+K04292+K04718+K04718+K04451+K03171+K03173
Thyroid hormone synthesis	ko04918	11	77	1122	8334	ADCY6;ADCY7;ATF4;CREB1;CREB3L1;GPX1;MSTRG.27705;PLCB1;PRKACB;SLC26A4;TPO	K08046+K08047+K04374+K05870+K09048+K00432+K00432+K05858+K04345+K14702+K00431
EGFR tyrosine kinase inhibitor resistance	ko01521	18	86	1122	8334	AKT2;BAD;BAX;EGF;EIF4EBP1;ERBB2;FGFR3;GAB1;GAS6;HRAS;KRAS;MAP2K2;PDGFA;PIK3CD;PIK3R2;SOS2;SRC;VEGFA	K04456+K02158+K02159+K04357+K07205+K05083+K05094+K09593+K05464+K02833+K07827+K04369+K04359+K00922+K02649+K03099+K05704+K05448
Epithelial cell signaling in Helicobacter pylori infection	ko05120	6	23	1122	8334	ATP6V0E2;GIT1;MAP3K14;PTPRZ1;SRC;TCIRG1	K02153+K05737+K04466+K08114+K05704+K02154
Hedgehog signaling pathway	ko04340	8	53	1122	8334	CCND2;CSNK1G2;GRK2;MEGF8;MGRN1;PRKACB;SMO;SPOPL	K10151+K08958+K00910+K23664+K10604+K04345+K06226+K10523
T cell receptor signaling pathway	ko04660	17	112	1122	8334	AKT2;BCL10;HRAS;IKBKG;KRAS;LAT;MAP2K2;MAP3K14;MAPK11;MSTRG.25042;MSTRG.28664;NFKBIB;PAK4;PIK3CD;PIK3R2;SOS2;VAV3	K04456+K07368+K02833+K07210+K07827+K07362+K04369+K04466+K04441+K10785+K07210+K02581+K05734+K00922+K02649+K03099+K05730
Ubiquitin mediated proteolysis	ko04120	18	167	1122	8334	ANAPC10;ANAPC11;ANAPC2;BIRC3;CUL7;ELOB;FZR1;KEAP1;MDM2;MGRN1;MSTRG.14739;RPS27A;SOCS3;STUB1;UBA7;UBE2O;UBE2S;UBE2W	K03357+K03358+K03349+K16060+K10613+K03873+K03364+K10456+K06643+K10604+K03348+K02977+K04696+K09561+K10698+K10581+K10583+K10688
Adrenergic signaling in cardiomyocytes	ko04261	17	150	1122	8334	ADCY6;ADCY7;AKT2;ATF4;CACNB1;CACNB4;CREB1;CREB3L1;ENSG00000292327;MAPK11;PIK3CG;PLCB1;PPP2R1A;PPP2R5B;PRKACB;RYR2;SCN1B	K08046+K08047+K04456+K04374+K04862+K04865+K05870+K09048+K11583+K04441+K21289+K05858+K03456+K11584+K04345+K04962+K04845
Selenocompound metabolism	ko00450	5	19	1122	8334	CTH;ENSG00000286112;KYAT1;MARS1;TXNRD2	K01758+K00816+K00816+K01874+K22182
Complement and coagulation cascades	ko04610	8	94	1122	8334	BDKRB1;C1R;ENSG00000289697;F12;ITGB2;MSTRG.2357;SERPINB2;SERPIND1	K03915+K01330+K04004+K01328+K06464+K04002+K19821+K03912
Arginine and proline metabolism	ko00330	10	51	1122	8334	ALDH2;ALDH4A1;CKB;GAMT;NOS3;PYCR1;PYCR2;PYCR3;SAT2;SMOX	K00128+K00294+K00933+K00542+K13242+K00286+K00286+K00286+K00657+K12259
Aldosterone synthesis and secretion	ko04925	11	100	1122	8334	ADCY6;ADCY7;ATF4;CREB1;CREB3L1;MSTRG.1484;NR4A1;ORAI1;PDE2A;PLCB1;PRKACB	K08046+K08047+K04374+K05870+K09048+K00070+K04465+K16056+K18283+K05858+K04345
Oxytocin signaling pathway	ko04921	27	153	1122	8334	ADCY6;ADCY7;CACNB1;CACNB4;EEF2;GUCY1A2;HRAS;KCNJ14;KRAS;MAP2K2;MAPK7;MEF2C;MYL6B;NOS3;PIK3CG;PLA2G4B;PLCB1;PPP1R12C;PRKAA1;PRKAA2;PRKACB;ROCK1;ROCK2;RYR2;RYR3;SRC;TRPM2	K08046+K08047+K04862+K04865+K03234+K12318+K02833+K05007+K07827+K04369+K04464+K04454+K12751+K13242+K21289+K16342+K05858+K17457+K07198+K07198+K04345+K04514+K17388+K04962+K04963+K05704+K04977
Human papillomavirus infection	ko05165	82	346	1122	8334	AKT2;APC;APC2;ATP6AP1;ATP6V0B;ATP6V0C;ATP6V0D2;ATP6V0E2;BAD;BAK1;BAX;BCAP31;CCND2;CCND3;CCNE2;COL1A1;COL4A6;COL6A1;COL6A2;CREB1;CREB3L1;DLG2;DVL1;E2F1;EGF;EIF2AK2;EIF4EBP1;ENSG00000292327;FADD;FAS;FZD2;FZD3;FZD7;FZD8;HES1;HES4;HES6;HLA-A;HLA-B;HLA-C;HLA-F;HRAS;IKBKG;IRF3;ISG15;ITGA3;ITGB8;KRAS;LAMA2;LAMA3;LAMA5;LAMB2;LAMB3;LFNG;LLGL1;MAP2K2;MDM2;MSTRG.28664;MSTRG.3045;NHERF1;NOTCH1;NOTCH3;PIK3CD;…	K04456+K02085+K02085+K03662+K03661+K02155+K02146+K02153+K02158+K14021+K02159+K14009+K10151+K10152+K06626+K06236+K06237+K06238+K06238+K05870+K09048+K12075+K02353+K17454+K04357+K16195+K07205+K11583+K02373+K04390+K02235+K02329+K02432+K02375+K06054+K09089+K09087+K06751+K06751+K06751+K06751+K02833+K07210+K05411+K12159+K06482+K06591+K07827+K05637+K06240+K06240+K06243+K06244+K05948+K06094+K04369+K06643+…
Fatty acid degradation	ko00071	6	48	1122	8334	ACAA1;ACADS;ACADVL;ALDH2;ECI1;GCDH	K07513+K00248+K09479+K00128+K13238+K00252
Primary bile acid biosynthesis	ko00120	3	19	1122	8334	ACOT8;HSD3B7;SLC27A5	K11992+K12408+K08748
Glycosaminoglycan biosynthesis - keratan sulfate	ko00533	3	15	1122	8334	B4GALT2;CHST1;ST3GAL2	K07967+K01022+K03368
Spliceosome	ko03040	11	143	1122	8334	ATP6V1G2-DDX39B;HSPA1A;HSPA1B;HSPA1L;HSPA6;LSM4;LSM7;PUF60;SNRPB;SRSF9;XAB2	K12812+K03283+K03283+K03283+K03283+K12623+K12626+K12838+K11086+K21123+K12867
Vascular smooth muscle contraction	ko04270	14	135	1122	8334	ADCY6;ADCY7;ARHGEF1;GUCY1A2;MAP2K2;MYH9;MYL6B;PLA2G4B;PLA2G6;PLCB1;PPP1R12C;PRKACB;ROCK1;ROCK2	K08046+K08047+K12330+K12318+K04369+K10352+K12751+K16342+K16343+K05858+K17457+K04345+K04514+K17388
Rap1 signaling pathway	ko04015	37	225	1122	8334	ADCY6;ADCY7;AKT2;ANGPT1;BCAR1;CSF1;EGF;FGF5;FGFR3;HRAS;ID1;ITGB2;KITLG;KRAS;LAT;LPAR1;MAP2K2;MAP2K3;MAPK11;MSTRG.25042;NGFR;PDGFA;PFN1;PGF;PIK3CD;PIK3R2;PLCB1;RAC3;RAPGEF5;RAPGEF6;RRAS;SIPA1;SRC;TLN1;VAV3;VEGFA;VEGFB	K08046+K08047+K04456+K05465+K05726+K05453+K04357+K04358+K05094+K02833+K04680+K06464+K05461+K07827+K07362+K04289+K04369+K04432+K04441+K10785+K02583+K04359+K05759+K16859+K00922+K02649+K05858+K07861+K08019+K08020+K07829+K08013+K05704+K06271+K05730+K05448+K16858
Other types of O-glycan biosynthesis	ko00514	6	47	1122	8334	B4GALT2;COLGALT1;GXYLT1;LFNG;POFUT2;RFNG	K07967+K11703+K13676+K05948+K03691+K05948
Synthesis and degradation of ketone bodies	ko00072	1	9	1122	8334	HMGCL	K01640
Nicotine addiction	ko05033	1	40	1122	8334	GABRA2	K05175
One carbon pool by folate	ko00670	3	21	1122	8334	ALDH1L1;SHMT2;ST20-MTHFS	K00289+K00600+K01934
Retinol metabolism	ko00830	2	71	1122	8334	DGAT1;DHRS4L2	K11155+K11147
Alcoholism	ko05034	23	178	1122	8334	ATF4;CAMKK1;CREB1;CREB3L1;GNB2;GNB4;H2AC18;H2AC19;H2AC25;H2AX;H2BC15;H3C10;HDAC10;HDAC11;HDAC5;HDAC6;HDAC7;HDAC9;HRAS;KRAS;MAPK12;PRKACB;SOS2	K04374+K00908+K05870+K09048+K04537+K04538+K11251+K11251+K11251+K11251+K11252+K11253+K18671+K11418+K11406+K11407+K11408+K11409+K02833+K07827+K18671+K04345+K03099
cGMP-PKG signaling pathway	ko04022	20	176	1122	8334	ADCY6;ADCY7;AKT2;ATF4;BAD;CREB1;CREB3L1;ENSG00000292334;GUCY1A2;MAP2K2;MEF2C;MSTRG.25459;NOS3;PDE2A;PDE5A;PIK3CG;PLCB1;ROCK1;ROCK2;SLC25A6	K08046+K08047+K04456+K04374+K02158+K05870+K09048+K05863+K12318+K04369+K04454+K05863+K13242+K18283+K13762+K21289+K05858+K04514+K17388+K05863
Bacterial invasion of epithelial cells	ko05100	10	82	1122	8334	ARPC1B;BCAR1;CD2AP;CLTB;CLTCL1;ELMO3;GAB1;PIK3CD;PIK3R2;SRC	K05757+K05726+K13738+K04645+K04646+K19241+K09593+K00922+K02649+K05704
Nucleotide excision repair	ko03420	5	47	1122	8334	ERCC2;POLD1;POLD2;POLD4;POLE4	K10844+K02327+K02328+K03505+K03506
Propanoate metabolism	ko00640	3	38	1122	8334	ACADS;ACSS2;BCKDHA	K00248+K01895+K00166
alpha-Linolenic acid metabolism	ko00592	4	24	1122	8334	ACAA1;PLA2G4B;PLA2G6;PLAAT3	K07513+K16342+K16343+K16817
Ether lipid metabolism	ko00565	7	49	1122	8334	PAFAH1B3;PLA2G4B;PLA2G6;PLAAT3;PLD3;PLPP2;TMEM86B	K16795+K16342+K16343+K16817+K16860+K01080+K18575
Cellular senescence	ko04218	38	169	1122	8334	AKT2;CAPN1;CCND2;CCND3;CCNE2;CXCL8;E2F1;E2F5;EIF4EBP1;ENSG00000292334;GADD45A;GADD45B;HLA-A;HLA-B;HLA-C;HLA-F;HRAS;KRAS;LIN54;LIN9;MAP2K2;MAP2K3;MAPK11;MDM2;MSTRG.25459;PIK3CD;PIK3R2;RAD9A;RB1;RBL1;RRAS;SIRT1;SLC25A6;SQSTM1;TGFB1;TP53;TRPV4;TSC2	K04456+K01367+K10151+K10152+K06626+K10030+K17454+K04682+K07205+K05863+K04402+K04402+K06751+K06751+K06751+K06751+K02833+K07827+K21776+K21773+K04369+K04432+K04441+K06643+K05863+K00922+K02649+K10994+K06618+K04681+K07829+K11411+K05863+K14381+K13375+K04451+K04973+K07207
Fat digestion and absorption	ko04975	6	45	1122	8334	AGPAT1;AGPAT2;DGAT1;PLPP2;SLC27A1;SLC27A4	K13509+K13509+K11155+K01080+K08745+K08745
Renin-angiotensin system	ko04614	1	25	1122	8334	THOP1	K01392
Ubiquinone and other terpenoid-quinone biosynthesis	ko00130	1	11	1122	8334	VKORC1	K05357
Hematopoietic cell lineage	ko04640	7	110	1122	8334	CSF1;EPOR;FLT3LG;IL11;IL1R1;ITGA3;KITLG	K05453+K05079+K05454+K05417+K04386+K06482+K05461
Biosynthesis of cofactors	ko01240	18	159	1122	8334	AKR1A1;ALDH2;BCAT2;CMPK2;COASY;FLAD1;FPGS;HMBS;MMAB;NADSYN1;NAPRT;NME2;NME3;NME4;PMM1;PPOX;SHMT2;VKORC1	K00002+K00128+K00826+K13809+K02318+K00953+K01930+K01749+K00798+K01950+K00763+K00940+K00940+K00940+K17497+K00231+K00600+K05357
Cell adhesion molecules	ko04514	18	159	1122	8334	ALCAM;CD274;CD276;CD99L2;CDH4;HLA-A;HLA-B;HLA-C;HLA-F;ITGB2;ITGB8;MSTRG.25042;NECTIN2;NEGR1;NLGN1;NLGN4X;NTNG2;PTPRF	K06547+K06745+K06746+K06520+K06797+K06751+K06751+K06751+K06751+K06464+K06591+K10785+K06531+K06775+K07378+K07378+K16359+K05695
Human T-cell leukemia virus 1 infection	ko05166	50	245	1122	8334	ADCY6;ADCY7;AKT2;ANAPC10;ANAPC11;ANAPC2;ATF4;BAX;CCND2;CCND3;CCNE2;CREB1;CREB3L1;E2F1;ENSG00000292334;FOSL1;HLA-A;HLA-B;HLA-C;HLA-F;HRAS;IKBKG;IL1R1;ITGB2;KRAS;LTBR;MAD1L1;MAP2K2;MAP3K14;MSTRG.14739;MSTRG.25042;MSTRG.25459;MSTRG.28664;MSX1;NFKB2;NFYB;PIK3CD;PIK3R2;PRKACB;RB1;RELB;SLC25A6;SLC2A1;TCF3;TERT;TGFB1;TLN1;TP53;TSPO;ZFP36	K08046+K08047+K04456+K03357+K03358+K03349+K04374+K02159+K10151+K10152+K06626+K05870+K09048+K17454+K05863+K04502+K06751+K06751+K06751+K06751+K02833+K07210+K04386+K06464+K07827+K03159+K06679+K04369+K04466+K03348+K10785+K05863+K07210+K09341+K04469+K08065+K00922+K02649+K04345+K06618+K09253+K05863+K07299+K09063+K11126+K13375+K06271+K04451+K05770+K15308
Viral carcinogenesis	ko05203	48	201	1122	8334	ATF4;ATP6V0D2;BAD;BAK1;BAX;CCND2;CCND3;CCNE2;CREB1;CREB3L1;EIF2AK2;GSN;GTF2A1;H2BC15;HDAC10;HDAC11;HDAC5;HDAC6;HDAC7;HDAC9;HLA-A;HLA-B;HLA-C;HLA-F;HRAS;IKBKG;IRF3;KRAS;LTBR;MAD1L1;MAPK12;MDM2;MSTRG.28664;NFKB2;PIK3CD;PIK3R2;PRKACB;RASA2;RB1;RBL1;REL;SCIN;SCRIB;SRC;TP53;TRADD;TRAF1;TRAF2	K04374+K02146+K02158+K14021+K02159+K10151+K10152+K06626+K05870+K09048+K16195+K05768+K03122+K11252+K18671+K11418+K11406+K11407+K11408+K11409+K06751+K06751+K06751+K06751+K02833+K07210+K05411+K07827+K03159+K06679+K18671+K06643+K07210+K04469+K00922+K02649+K04345+K08053+K06618+K04681+K09254+K05768+K16175+K05704+K04451+K03171+K03172+K03173
Ovarian steroidogenesis	ko04913	7	56	1122	8334	ACOT2;ADCY6;ADCY7;HSD17B1;MSTRG.1484;PLA2G4B;PRKACB	K01068+K08046+K08047+K00044+K00070+K16342+K04345
Legionellosis	ko05134	10	64	1122	8334	APAF1;CXCL8;EEF1A2;HSF1;HSPA1A;HSPA1B;HSPA1L;HSPA6;ITGB2;NFKB2	K02084+K10030+K03231+K09414+K03283+K03283+K03283+K03283+K06464+K04469
Salmonella infection	ko05132	50	284	1122	8334	ACTR1B;AKT2;ARPC1B;BAK1;BAX;BIRC3;CXCL8;DCTN1;ENSG00000289694;FADD;FHOD1;FLNA;GCC2;GSDMD;HRAS;IKBKG;IRAK1;KLC2;KLC4;MAP2K2;MAP2K3;MAPK11;MC1R;MSTRG.12129;MSTRG.16796;MSTRG.28664;PFN1;PIK3C2A;PIK3CD;PIK3CG;PKN1;PLEKHM2;RAB5A;RAB9B;RHOB;RILP;ROCK2;RPS3;RRAS;STX10;TAB1;TRADD;TRAF2;TUBA1A;TUBA3E;TUBB2B;TUBB3;TWF2;VPS16;VPS18	K16575+K04456+K05757+K14021+K02159+K16060+K10030+K04648+K04393+K02373+K23938+K04437+K20282+K20917+K02833+K07210+K04730+K10407+K10407+K04369+K04432+K04441+K07375+K17923+K17923+K07210+K05759+K00923+K00922+K21289+K06071+K15348+K07887+K07900+K07856+K13883+K17388+K02985+K07829+K23937+K04403+K03171+K03173+K07374+K07374+K07375+K07375+K10161+K20180+K20181
Epstein-Barr virus infection	ko05169	46	212	1122	8334	ADRM1;AKT2;APAF1;BAK1;BAX;CCND2;CCND3;CCNE2;E2F1;EIF2AK2;ENSG00000250264;FADD;FAS;GADD45A;GADD45B;HES1;HLA-A;HLA-B;HLA-C;HLA-F;IKBKG;IRAK1;IRF3;ISG15;MAP2K3;MAP3K14;MAPK11;MDM2;MSTRG.25042;MSTRG.28664;NCOR2;NFKB2;NFKBIB;PIK3CD;PIK3R2;POLK;RB1;RELB;RIGI;RUNX3;TAB1;TAP1;TP53;TRADD;TRAF2;TYK2	K06691+K04456+K02084+K14021+K02159+K10151+K10152+K06626+K17454+K16195+K05654+K02373+K04390+K04402+K04402+K06054+K06751+K06751+K06751+K06751+K07210+K04730+K05411+K12159+K04432+K04466+K04441+K06643+K10785+K07210+K06065+K04469+K02581+K00922+K02649+K03511+K06618+K09253+K12646+K09279+K04403+K05653+K04451+K03171+K03173+K11219
MicroRNAs in cancer	ko05206	32	165	1122	8334	APC;APC2;BAK1;CCND2;CCNE2;DDIT4;DICER1;E2F1;ERBB2;FGFR3;FSCN1;FZD3;HDAC5;HMOX1;HRAS;KRAS;MAP2K2;MAPK7;MDM2;NOTCH1;NOTCH3;PAK4;PDGFA;PIK3CD;PIK3R2;PIM1;RASSF1;ROCK1;SIRT1;SOS2;TP53;VEGFA	K02085+K02085+K14021+K10151+K06626+K08270+K11592+K17454+K05083+K05094+K23551+K02329+K11406+K00510+K02833+K07827+K04369+K04464+K06643+K02599+K20995+K05734+K04359+K00922+K02649+K04702+K09850+K04514+K11411+K03099+K04451+K05448
Neuroactive ligand-receptor interaction	ko04080	13	347	1122	8334	BDKRB1;CHRNB1;GABRA2;GNRH1;GRID1;LPAR1;LTB4R2;PTGFR;S1PR2;THRB;TSPO;UCN;UCN2	K03915+K04812+K05175+K05252+K05206+K04289+K04297+K04262+K04292+K08362+K05770+K23142+K05257
Rheumatoid arthritis	ko05323	14	104	1122	8334	ANGPT1;ATP6AP1;ATP6V0B;ATP6V0C;ATP6V0D2;ATP6V0E2;CSF1;CXCL8;IL11;ITGB2;MSTRG.25042;TCIRG1;TGFB1;VEGFA	K05465+K03662+K03661+K02155+K02146+K02153+K05453+K10030+K05417+K06464+K10785+K02154+K13375+K05448
Staphylococcus aureus infection	ko05150	5	109	1122	8334	C1R;ENSG00000289697;ITGB2;KRT10;MSTRG.25042	K01330+K04004+K06464+K07604+K10785
Basal transcription factors	ko03022	4	58	1122	8334	ERCC2;GTF2A1;TAF5;TAF6L	K10844+K03122+K03130+K03131
Pertussis	ko05133	9	79	1122	8334	C1R;CXCL8;IRAK1;IRF3;ITGB2;MAPK11;MSTRG.2357;TICAM1;TICAM2	K01330+K10030+K04730+K05411+K06464+K04441+K04002+K05842+K05409
Th17 cell differentiation	ko04659	13	115	1122	8334	IKBKG;IL1R1;IL21R;IL27RA;LAT;MAPK11;MSTRG.25042;MSTRG.28664;NFKBIB;RXRA;RXRB;TGFB1;TYK2	K07210+K04386+K05075+K19598+K07362+K04441+K10785+K07210+K02581+K08524+K08525+K13375+K11219
Leukocyte transendothelial migration	ko04670	12	120	1122	8334	ARHGAP5;BCAR1;CD99L2;ITGB2;MAPK11;MMP2;PIK3CD;PIK3R2;ROCK1;ROCK2;SIPA1;VAV3	K13709+K05726+K06520+K06464+K04441+K01398+K00922+K02649+K04514+K17388+K08013+K05730
Tyrosine metabolism	ko00350	4	38	1122	8334	ALDH3B1;COMT;MIF;TPO	K00129+K00545+K07253+K00431
Protein digestion and absorption	ko04974	12	98	1122	8334	COL18A1;COL1A1;COL4A6;COL5A2;COL6A1;COL6A2;COL8A1;KCNN4;MSTRG.17311;SLC1A5;SLC36A4;SLC3A2	K06823+K06236+K06237+K19721+K06238+K06238+K23455+K04945+K12040+K05616+K14209+K06519
Amyotrophic lateral sclerosis	ko05014	69	384	1122	8334	ACTR1B;ADRM1;APAF1;ATF4;ATG101;ATG2A;ATP5F1D;ATP5F1E;ATP5MC1;ATP5MC2;ATP5MC3;BAD;BAX;CCS;CHMP2B;COX5A;COX5B;CYC1;DCTN1;DDIT3;DNAH6;EIF2AK3;ENSG00000015479;GPX1;HDAC6;KLC2;KLC4;MAP2K3;MAPK11;MC1R;MSTRG.13531;MSTRG.24385;MSTRG.27705;MT-ND6;NDUFA1;NDUFA13;NDUFA2;NDUFA4;NDUFA4L2;NDUFB11;NDUFB2;NDUFB6;NDUFB7;NDUFC1;NDUFC2-KCTD14;NDUFS6;NDUFS7;NDUFS8;NDUFV1;PFN1;PINK1;PSMB5;PSMB6;RAB39B;RAB5A;SQSTM1;TP…	K16575+K06691+K02084+K04374+K19730+K17906+K02134+K02135+K02128+K02128+K02128+K02158+K02159+K04569+K12192+K02264+K02265+K00413+K04648+K04452+K10408+K08860+K13213+K00432+K11407+K10407+K10407+K04432+K04441+K07375+K17985+K14316+K00432+K03884+K03945+K11353+K03946+K03948+K03948+K11351+K03958+K03962+K03963+K03967+K03968+K03939+K03940+K03941+K03942+K05759+K05688+K02737+K02738+K07925+K07887+K14381+K04451+…
Thyroid hormone signaling pathway	ko04919	23	129	1122	8334	AKT2;BAD;HRAS;KRAS;MAP2K2;MDM2;MED12L;MED16;NOTCH1;NOTCH3;PFKL;PIK3CD;PIK3R2;PLCB1;PLCD3;PRKACB;RXRA;RXRB;SLC2A1;SRC;THRB;TP53;TSC2	K04456+K02158+K02833+K07827+K04369+K06643+K15162+K15159+K02599+K20995+K00850+K00922+K02649+K05858+K05857+K04345+K08524+K08525+K07299+K05704+K08362+K04451+K07207
Breast cancer	ko05224	34	162	1122	8334	AKT2;APC;APC2;BAK1;BAX;BRCA2;DVL1;E2F1;EGF;ERBB2;FGF5;FRAT1;FZD2;FZD3;FZD7;FZD8;GADD45A;GADD45B;HES1;HRAS;KRAS;LRP5;MAP2K2;MSTRG.3045;NFKB2;NOTCH1;NOTCH3;PGR;PIK3CD;PIK3R2;POLK;RB1;SOS2;TP53	K04456+K02085+K02085+K14021+K02159+K08775+K02353+K17454+K04357+K05083+K04358+K03069+K02235+K02329+K02432+K02375+K04402+K04402+K06054+K02833+K07827+K03068+K04369+K01064+K04469+K02599+K20995+K08556+K00922+K02649+K03511+K06618+K03099+K04451
RIG-I-like receptor signaling pathway	ko04622	16	72	1122	8334	CXCL8;FADD;IFNE;IKBKG;IRF3;ISG15;MAPK11;MSTRG.28664;NFKBIB;NLRX1;PIN1;RIGI;TBKBP1;TKFC;TRADD;TRAF2	K10030+K02373+K05442+K07210+K05411+K12159+K04441+K07210+K02581+K12653+K09578+K12646+K12652+K00863+K03171+K03173
Regulation of actin cytoskeleton	ko04810	38	232	1122	8334	APC;APC2;ARHGEF1;ARPC1B;BAIAP2;BCAR1;BDKRB1;EGF;ENSG00000289694;FGF5;FGFR3;GIT1;GSN;HRAS;ITGA3;ITGB2;ITGB8;KRAS;LIMK1;LPAR1;MAP2K2;MYH9;PAK4;PDGFA;PFN1;PIK3CD;PIK3R2;PPP1R12C;RAC3;ROCK1;ROCK2;RRAS;SCIN;SOS2;SRC;SSH3;TMSB4X;VAV3	K02085+K02085+K12330+K05757+K05627+K05726+K03915+K04357+K04393+K04358+K05094+K05737+K05768+K02833+K06482+K06464+K06591+K07827+K05743+K04289+K04369+K10352+K05734+K04359+K05759+K00922+K02649+K17457+K07861+K04514+K17388+K07829+K05768+K03099+K05704+K05766+K05764+K05730
Type II diabetes mellitus	ko04930	4	47	1122	8334	PIK3CD;PIK3R2;SOCS3;SOCS4	K00922+K02649+K04696+K04697
Neutrophil extracellular trap formation	ko04613	25	194	1122	8334	AKT2;ENSG00000292334;GSDMD;H2AC18;H2AC19;H2AC25;H2AX;H2BC15;H3C10;HDAC10;HDAC11;HDAC5;HDAC6;HDAC7;HDAC9;ITGB2;MAP2K2;MAPK11;MAPK12;MSTRG.25459;PIK3CD;PIK3R2;PLCB1;SLC25A6;SRC	K04456+K05863+K20917+K11251+K11251+K11251+K11251+K11252+K11253+K18671+K11418+K11406+K11407+K11408+K11409+K06464+K04369+K04441+K18671+K05863+K00922+K02649+K05858+K05863+K05704
Chagas disease	ko05142	16	113	1122	8334	AKT2;CXCL8;FADD;FAS;IKBKG;IRAK1;MAPK11;MSTRG.25042;MSTRG.28664;PIK3CD;PIK3R2;PLCB1;PPP2R1A;TGFB1;TICAM1;TWF2	K04456+K10030+K02373+K04390+K07210+K04730+K04441+K10785+K07210+K00922+K02649+K05858+K03456+K13375+K05842+K10161
Other glycan degradation	ko00511	5	21	1122	8334	ENGASE;ENSG00000269242;HEXD;MAN2B1;MAN2C1	K01227+K12311+K14459+K12311+K01191
Phospholipase D signaling pathway	ko04072	30	157	1122	8334	ADCY6;ADCY7;AGPAT1;AGPAT2;AKT2;CXCL8;DGKE;DGKH;DGKQ;DGKZ;EGF;GAB1;HRAS;KITLG;KRAS;LPAR1;MAP2K2;PDGFA;PIK3CD;PIK3CG;PIK3R2;PLA2G4B;PLCB1;PLPP2;PTGFR;RRAS;SOS2;SPHK1;SPHK2;TSC2	K08046+K08047+K13509+K13509+K04456+K10030+K00901+K00901+K00901+K00901+K04357+K09593+K02833+K05461+K07827+K04289+K04369+K04359+K00922+K21289+K02649+K16342+K05858+K01080+K04262+K07829+K03099+K04718+K04718+K07207
Central carbon metabolism in cancer	ko05230	18	73	1122	8334	AKT2;ERBB2;FGFR3;G6PD;HRAS;KRAS;MAP2K2;PFKL;PGAM4;PIK3CD;PIK3R2;SCO2;SIRT6;SLC16A3;SLC1A5;SLC2A1;SLC7A5;TP53	K04456+K05083+K05094+K00036+K02833+K07827+K04369+K00850+K01834+K00922+K02649+K23755+K11416+K08180+K05616+K07299+K13780+K04451
Thyroid cancer	ko05216	11	36	1122	8334	BAK1;BAX;GADD45A;GADD45B;HRAS;KRAS;MAP2K2;POLK;RXRA;RXRB;TP53	K14021+K02159+K04402+K04402+K02833+K07827+K04369+K03511+K08524+K08525+K04451
Tight junction	ko04530	23	188	1122	8334	ARPC1B;DLG2;ENSG00000285641;ENSG00000289694;ERBB2;LLGL1;MICALL2;MSTRG.8499;MYH9;MYL6B;NHERF1;PPP2R1A;PRKAA1;PRKAA2;PRKACB;RAPGEF6;ROCK1;ROCK2;SCRIB;SRC;STK11;TUBA1A;TUBA3E	K05757+K12075+K06109+K04393+K05083+K06094+K21068+K20479+K10352+K12751+K13365+K03456+K07198+K07198+K04345+K08020+K04514+K17388+K16175+K05704+K07298+K07374+K07374
Fatty acid biosynthesis	ko00061	4	22	1122	8334	ACSF3;FASN;HSD17B8;MECR	K18660+K00665+K13370+K07512
Oxidative phosphorylation	ko00190	35	139	1122	8334	ATP5F1D;ATP5F1E;ATP5MC1;ATP5MC2;ATP5MC3;ATP6AP1;ATP6V0B;ATP6V0C;ATP6V0D2;ATP6V0E2;COX5A;COX5B;CYC1;MT-ND6;NDUFA1;NDUFA13;NDUFA2;NDUFA4;NDUFA4L2;NDUFB11;NDUFB2;NDUFB6;NDUFB7;NDUFC1;NDUFC2-KCTD14;NDUFS6;NDUFS7;NDUFS8;NDUFV1;TCIRG1;UQCR10;UQCR11;UQCRC1;UQCRH;UQCRQ	K02134+K02135+K02128+K02128+K02128+K03662+K03661+K02155+K02146+K02153+K02264+K02265+K00413+K03884+K03945+K11353+K03946+K03948+K03948+K11351+K03958+K03962+K03963+K03967+K03968+K03939+K03940+K03941+K03942+K02154+K00419+K00420+K00414+K00416+K00418
Renal cell carcinoma	ko05211	15	73	1122	8334	AKT2;BAD;EGLN2;ELOB;GAB1;HRAS;KRAS;MAP2K2;PAK4;PIK3CD;PIK3R2;SLC2A1;SOS2;TGFB1;VEGFA	K04456+K02158+K09592+K03873+K09593+K02833+K07827+K04369+K05734+K00922+K02649+K07299+K03099+K13375+K05448
Herpes simplex virus 1 infection	ko05168	98	568	1122	8334	AKT2;APAF1;BAD;BAK1;BAX;BIRC3;CGAS;EIF2AK2;EIF2AK3;EIF4EBP1;ENSG00000250264;ENSG00000289701;FADD;FAS;HCFC2;HLA-A;HLA-B;HLA-C;HLA-F;IKBKG;IRAK1;IRF3;KRBOX5;MSTRG.28664;MSTRG.3109;MSTRG.3115;NECTIN2;PIK3CD;PIK3R2;RIGI;SOCS3;SRC;SRSF9;TAB1;TAP1;TICAM1;TLR3;TNFRSF14;TP53;TRADD;TRAF2;TSC2;TWF2;TYK2;ZFP1;ZFP14;ZFP82;ZNF100;ZNF112;ZNF182;ZNF205;ZNF212;ZNF214;ZNF221;ZNF225;ZNF248;ZNF25;ZNF257;ZNF282;ZNF2…	K04456+K02084+K02158+K14021+K02159+K16060+K17834+K16195+K08860+K07205+K05654+K12794+K02373+K04390+K14966+K06751+K06751+K06751+K06751+K07210+K04730+K05411+K09228+K07210+K09228+K09228+K06531+K00922+K02649+K12646+K04696+K05704+K21123+K04403+K05653+K05842+K05401+K05152+K04451+K03171+K03173+K07207+K10161+K11219+K09228+K09228+K09228+K09228+K09228+K09228+K09228+K09228+K09228+K09228+K09228+K09228+K09228+…
Pentose and glucuronate interconversions	ko00040	2	37	1122	8334	AKR1A1;DCXR	K00002+K03331
Linoleic acid metabolism	ko00591	3	29	1122	8334	PLA2G4B;PLA2G6;PLAAT3	K16342+K16343+K16817
PI3K-Akt signaling pathway	ko04151	69	374	1122	8334	AKT2;ANGPT1;ATF4;BAD;CCND2;CCND3;CCNE2;COL1A1;COL4A6;COL6A1;COL6A2;CREB1;CREB3L1;CSF1;DDIT4;EGF;EIF4EBP1;ENSG00000292327;EPOR;ERBB2;FGF5;FGFR3;FLT3LG;G6PC3;GNB2;GNB4;HRAS;IKBKG;ITGA3;ITGB8;KITLG;KRAS;LAMA2;LAMA3;LAMA5;LAMB2;LAMB3;LPAR1;MAP2K2;MDM2;MLST8;MSTRG.28664;MYB;NGFR;NOS3;NR4A1;PCK2;PDGFA;PGF;PIK3AP1;PIK3CD;PIK3CG;PIK3R2;PKN1;PKN2;PKN3;PPP2R1A;PPP2R5B;PRKAA1;PRKAA2;RXRA;SGK3;SOS2;STK11;THB…	K04456+K05465+K04374+K02158+K10151+K10152+K06626+K06236+K06237+K06238+K06238+K05870+K09048+K05453+K08270+K04357+K07205+K11583+K05079+K05083+K04358+K05094+K05454+K01084+K04537+K04538+K02833+K07210+K06482+K06591+K05461+K07827+K05637+K06240+K06240+K06243+K06244+K04289+K04369+K06643+K08266+K07210+K09420+K02583+K13242+K04465+K01596+K04359+K16859+K12230+K00922+K21289+K02649+K06071+K23691+K23692+K03456+…
NOD-like receptor signaling pathway	ko04621	26	190	1122	8334	BIRC3;BRCC3;CXCL8;ENSG00000259529;ENSG00000289701;FADD;GSDMD;IKBKG;IRF3;MAPK11;MSTRG.28664;NFKBIB;NLRP1;NLRX1;PKN1;PKN2;PLCB1;RBCK1;SHARPIN;TAB1;TICAM1;TRAF2;TRIP6;TRPM2;TRPV2;TYK2	K16060+K11864+K10030+K11974+K12794+K02373+K20917+K07210+K05411+K04441+K07210+K02581+K12798+K12653+K06071+K23691+K05858+K10630+K20894+K04403+K05842+K03173+K12792+K04977+K04971+K11219
Estrogen signaling pathway	ko04915	24	140	1122	8334	ADCY6;ADCY7;AKT2;ATF4;CREB1;CREB3L1;CTSD;HRAS;HSPA1A;HSPA1B;HSPA1L;HSPA6;KRAS;KRT10;MAP2K2;MMP2;NOS3;PGR;PIK3CD;PIK3R2;PLCB1;PRKACB;SOS2;SRC	K08046+K08047+K04456+K04374+K05870+K09048+K01379+K02833+K03283+K03283+K03283+K03283+K07827+K07604+K04369+K01398+K13242+K08556+K00922+K02649+K05858+K04345+K03099+K05704
Cholesterol metabolism	ko04979	5	50	1122	8334	LCAT;LRP1;OSBPL5;STARD3;TSPO	K00650+K04550+K20464+K22291+K05770
Caffeine metabolism	ko00232	1	6	1122	8334	NAT1	K00622
Influenza A	ko05164	28	182	1122	8334	AKT2;APAF1;BAK1;BAX;CCND3;CPSF4;CXCL8;EIF2AK2;ENSG00000292334;FADD;FAS;IKBKG;IRF3;MAP2K2;MSTRG.25459;MSTRG.28664;NFKBIB;NLRX1;PIK3CD;PIK3R2;RAB11B;RIGI;SLC25A6;SOCS3;TICAM1;TLR3;TRADD;TYK2	K04456+K02084+K14021+K02159+K10152+K14404+K10030+K16195+K05863+K02373+K04390+K07210+K05411+K04369+K05863+K07210+K02581+K12653+K00922+K02649+K07905+K12646+K05863+K04696+K05842+K05401+K03171+K11219
Inflammatory bowel disease	ko05321	4	72	1122	8334	IL18R1;IL21R;MSTRG.25042;TGFB1	K05173+K05075+K10785+K13375
Valine, leucine and isoleucine biosynthesis	ko00290	2	4	1122	8334	BCAT2;SDSL	K00826+K17989
Proteoglycans in cancer	ko05205	36	224	1122	8334	AKT2;ANK3;ARHGEF1;COL1A1;ERBB2;FAS;FLNA;FZD2;FZD3;FZD7;FZD8;GAB1;GPC1;HRAS;HSPG2;KRAS;MAP2K2;MAPK11;MDM2;MMP2;MSTRG.3045;NUDT16L1;PIK3CD;PIK3R2;PPP1R12C;PRKACB;ROCK1;ROCK2;RRAS;SMO;SOS2;SRC;TGFB1;TP53;VAV3;VEGFA	K04456+K10380+K12330+K06236+K05083+K04390+K04437+K02235+K02329+K02432+K02375+K09593+K08107+K02833+K06255+K07827+K04369+K04441+K06643+K01398+K01064+K16867+K00922+K02649+K17457+K04345+K04514+K17388+K07829+K06226+K03099+K05704+K13375+K04451+K05730+K05448
Sulfur metabolism	ko00920	3	11	1122	8334	ETHE1;MPST;TST	K17725+K01011+K01011
Pathogenic Escherichia coli infection	ko05130	8	79	1122	8334	BAK1;FAS;IL1R1;IRAK1;NFKBIB;NHERF1;ROCK1;SRC	K14021+K04390+K04386+K04730+K02581+K13365+K04514+K05704
Ascorbate and aldarate metabolism	ko00053	2	33	1122	8334	AKR1A1;ALDH2	K00002+K00128
Drug metabolism - other enzymes	ko00983	13	83	1122	8334	CDA;GSTM2;GSTP1;GSTT2B;IMPDH1;ITPA;NAT1;NME2;NME3;NME4;TK1;UCKL1;UPP1	K01489+K00799+K23790+K00799+K00088+K01519+K00622+K00940+K00940+K00940+K00857+K00876+K00757
Oocyte meiosis	ko04114	17	150	1122	8334	ADCY6;ADCY7;ANAPC10;ANAPC11;ANAPC2;CCNE2;CPEB3;FBXO5;MAD1L1;MAPK11;MSTRG.14739;PGR;PKMYT1;PPP2R1A;PPP2R5B;PRKACB;SGO1	K08046+K08047+K03357+K03358+K03349+K06626+K02602+K10292+K06679+K04441+K03348+K08556+K06633+K03456+K11584+K04345+K11580
Arrhythmogenic right ventricular cardiomyopathy	ko05412	9	76	1122	8334	CACNB1;CACNB4;DMD;DSC2;ITGA3;ITGB8;LAMA2;LMNA;RYR2	K04862+K04865+K10366+K07601+K06482+K06591+K05637+K12641+K04962
Serotonergic synapse	ko04726	8	114	1122	8334	DUSP1;GNB2;GNB4;HRAS;KRAS;PLA2G4B;PLCB1;PRKACB	K21278+K04537+K04538+K02833+K07827+K16342+K05858+K04345
Necroptosis	ko04217	29	168	1122	8334	BAX;BIRC3;CAPN1;CHMP2B;CHMP6;EIF2AK2;ENSG00000259529;ENSG00000292334;FADD;FAS;FTH1;H2AC18;H2AC19;H2AC25;H2AX;MSTRG.25459;PLA2G4B;PYGB;RBCK1;SHARPIN;SLC25A6;SPATA2L;SQSTM1;TICAM1;TICAM2;TLR3;TRADD;TRAF2;TYK2	K02159+K16060+K01367+K12192+K12195+K16195+K11974+K05863+K02373+K04390+K00522+K11251+K11251+K11251+K11251+K05863+K16342+K00688+K10630+K20894+K05863+K17595+K14381+K05842+K05409+K05401+K03171+K03173+K11219
Glycosaminoglycan biosynthesis - heparan sulfate / heparin	ko00534	5	26	1122	8334	B3GAT3;B4GALT7;HS6ST1;HS6ST2;XYLT2	K10158+K00733+K02514+K08102+K00771
Malaria	ko05144	8	58	1122	8334	CD81;CXCL8;ITGB2;LRP1;MSTRG.25042;TGFB1;THBS3;TWF2	K06508+K10030+K06464+K04550+K10785+K13375+K04659+K10161
AGE-RAGE signaling pathway in diabetic complications	ko04933	18	101	1122	8334	AKT2;BAX;COL1A1;COL4A6;CXCL8;HRAS;KRAS;MAPK11;MMP2;NOS3;PIK3CD;PIK3R2;PIM1;PLCB1;PLCD3;TGFB1;VEGFA;VEGFB	K04456+K02159+K06236+K06237+K10030+K02833+K07827+K04441+K01398+K13242+K00922+K02649+K04702+K05858+K05857+K13375+K05448+K16858
Amino sugar and nucleotide sugar metabolism	ko00520	9	50	1122	8334	AMDHD2;CYB5R3;FCSK;GALE;GALK1;GALT;GNPDA2;PMM1;UAP1L1	K01443+K00326+K05305+K01784+K00849+K00965+K02564+K17497+K00972

## Sheet: Sup Fig.10e
DMSO vs NSC668394 (GO C) (Supplemental Figure 10e)
ID	Description	GeneRatio	BgRatio	enrich_factor	pvalue	qvalue	geneID
GO:0043227	membrane-bounded organelle	0.0349	0.0062	5.58	0.000711658	0.0741622	ENSG00000290318;MSTRG.11165;MSTRG.11968;MSTRG.19445;MSTRG.25459;MSTRG.919
GO:0044423	virion part	0.0116	0.0005	21.54	0.00351567	0.161269	MSTRG.12089;MSTRG.18964
GO:0016021	integral component of membrane	0.0291	0.0063	4.6	0.0046426	0.161269	HSPA5;MSTRG.1055;MSTRG.1790;MSTRG.25459;XBP1
GO:0043256	laminin complex	0.0116	0.0008	13.71	0.0088921	0.197455	LAMA3;MSTRG.15025
GO:0005776	autophagosome	0.0058	0.0001	75.4	0.0132634	0.197455	LRRK2
GO:0030934	anchoring collagen complex	0.0058	0.0001	75.4	0.0132634	0.197455	COL7A1
GO:0043195	terminal bouton	0.0058	0.0001	75.4	0.0132634	0.197455	RAPGEF3
GO:0044445	cytosolic part	0.0116	0.0012	10.05	0.0163964	0.197743	EDARADD;ENO3
GO:0016020	membrane	0.1279	0.0793	1.61	0.0174793	0.197743	AOC2;ARL4D;DGKG;DOK3;ENO3;LIMS4;MSTRG.11721;MSTRG.12089;MSTRG.14034;MSTRG.15025;MSTRG.17129;MSTRG.18964;MSTRG.19445;MSTRG.20057;MSTRG.24912;MSTRG.25088;MSTRG.26048;MSTRG.280;MSTRG.321;MSTRG.7489;MSTRG.8610;TREX2
GO:0008287	protein serine/threonine phosphatase complex	0.0174	0.0033	5.26	0.0191956	0.197743	MSTRG.17463;MSTRG.19517;PPP2R3B
GO:0015934	large ribosomal subunit	0.0116	0.0013	8.87	0.0208729	0.197743	ENSG00000285629;MSTRG.6276
GO:0000407	pre-autophagosomal structure	0.0058	0.0002	37.7	0.0263519	0.228846	STBD1
GO:0034703	cation channel complex	0.0116	0.0016	7.18	0.0311373	0.235917	MSTRG.19348;RYR2
GO:0015629	actin cytoskeleton	0.0291	0.0104	2.79	0.0338633	0.235917	ARPC4-TTLL3;ENSG00000284292;MSTRG.24609;MSTRG.25088;RAPGEF3
GO:0043292	contractile fiber	0.0116	0.0017	6.85	0.0339577	0.235917	MYH15;SCO2
GO:0030864	cortical actin cytoskeleton	0.0116	0.0018	6.56	0.0368736	0.240164	SPTB;SPTBN5
GO:0005794	Golgi apparatus	0.0174	0.0046	3.77	0.0452712	0.277514	ARSL;CHAC1;LRRK2
GO:1902494	catalytic complex	0.0058	0.0003	18.85	0.0520134	0.289502	MSTRG.26037
GO:0009898	cytoplasmic side of plasma membrane	0.0116	0.0022	5.39	0.0527829	0.289502	ENSG00000290318;SPTB
GO:0005767	secondary lysosome	0.0058	0.0004	15.08	0.0645908	0.320978	LRRK2
GO:0005886	plasma membrane	0.1047	0.0714	1.47	0.0656864	0.320978	C3AR1;CD99;CORIN;CSF1R;EDARADD;EVI2B;GPR68;MC1R;MSTRG.11968;MSTRG.14799;MSTRG.14800;MSTRG.16340;MSTRG.21517;MSTRG.22895;MSTRG.23500;RAB26;STBD1;STOM
GO:0032155	cell division site part	0.0116	0.0026	4.44	0.0744375	0.320978	ENSG00000290318;SPIRE2
GO:0005911	cell-cell junction	0.0174	0.0057	3.06	0.0751649	0.320978	ENSG00000290318;H3C10;KRT80
GO:0005593	FACIT collagen trimer	0.0058	0.0005	12.57	0.0770023	0.320978	COL16A1
GO:0005771	multivesicular body	0.0058	0.0005	12.57	0.0770023	0.320978	LRRK2
GO:0045177	apical part of cell	0.0058	0.0005	10.77	0.0892501	0.357723	SPTBN5
GO:0071944	cell periphery	0.0174	0.0063	2.76	0.0952932	0.367798	FGF1;POTEE;SPIRE2
GO:0005783	endoplasmic reticulum	0.0291	0.0145	2.01	0.105139	0.391306	ADAMTSL1;ARSL;COL16A1;COL7A1;HSPA5
GO:0033017	sarcoplasmic reticulum membrane	0.0058	0.0007	8.38	0.113263	0.404225	RYR2
GO:0044853	plasma membrane raft	0.0116	0.0035	3.35	0.119732	0.404225	HMOX1;LRRK2
GO:0044425	membrane part	0.0174	0.007	2.49	0.120247	0.404225	EPB41L4A;MSTRG.16340;MSTRG.2738
GO:0043229	intracellular organelle	0.0058	0.0008	7.54	0.125032	0.407178	MSTRG.919
GO:0031253	cell projection membrane	0.0058	0.0008	6.85	0.136646	0.431515	ENSG00000284292
GO:0000786	nucleosome	0.0058	0.0009	6.28	0.148107	0.451067	H3C10
GO:0044444	cytoplasmic part	0.0407	0.0259	1.57	0.159512	0.451067	CDKN1A;HMOX1;LIMS4;MANF;PTPRR;RAPGEF3;SPIRE2
GO:0005875	microtubule associated complex	0.0116	0.0042	2.79	0.160573	0.451067	DNHD1;TREX2
GO:0035859	Seh1-associated complex	0.0058	0.0012	5.03	0.18159	0.451067	SESN2
GO:0044429	mitochondrial part	0.0291	0.0175	1.66	0.183927	0.451067	ENSG00000283189;ETFBKMT;GPT2;MSTRG.26037;SCO2
GO:0031012	extracellular matrix	0.0233	0.0132	1.76	0.192193	0.451067	ADAMTSL1;COL16A1;FGF1;MMP19
GO:0005741	mitochondrial outer membrane	0.0058	0.0012	4.71	0.192457	0.451067	LRRK2
GO:0005913	cell-cell adherens junction	0.0058	0.0012	4.71	0.192457	0.451067	PLEKHA7
GO:0048770	pigment granule	0.0116	0.0049	2.39	0.203492	0.451067	HSPA5;STOM
GO:0044424	intracellular part	0.064	0.048	1.33	0.203797	0.451067	AOC2;APOL6;CD99;DGKG;DOK3;DTX3;ENSG00000286185;FAIM;MSTRG.25473;MSTRG.4198;POTEE
GO:0031985	Golgi cisterna	0.0116	0.005	2.32	0.213208	0.451067	MSTRG.20057;MSTRG.321
GO:0032279	asymmetric synapse	0.0174	0.0093	1.88	0.213254	0.451067	MSTRG.16340;MSTRG.18827;MSTRG.20855
GO:0000792	heterochromatin	0.0058	0.0014	4.19	0.213764	0.451067	MSTRG.8082
GO:0030133	transport vesicle	0.0058	0.0014	4.19	0.213764	0.451067	RAB26
GO:0031672	A band	0.0058	0.0014	4.19	0.213764	0.451067	EDARADD
GO:0044446	intracellular organelle part	0.0058	0.0014	4.19	0.213764	0.451067	MSTRG.11165
GO:0005856	cytoskeleton	0.0291	0.0186	1.56	0.216421	0.451067	H1-0;MSTRG.16340;MSTRG.18827;MSTRG.20855;MSTRG.22895
GO:0036338	viral membrane	0.0058	0.0015	3.97	0.224206	0.45813	MSTRG.18272
GO:0001750	photoreceptor outer segment	0.0058	0.0015	3.77	0.234511	0.468346	SPTBN5
GO:0005737	cytoplasm	0.1453	0.1251	1.16	0.239543	0.468346	ADGRF5;AK9;BTG2;C3AR1;CCND2;DDIT4;ENSG00000284292;ENSG00000290318;FGF1;KYAT1;MSTRG.11165;MSTRG.15025;MSTRG.16340;MSTRG.18827;MSTRG.20855;MSTRG.8735;MSTRG.964;MSTRG.9803;NAPRT;SESN2;SH2D2A;SNX22;TREX2;USP18;XBP1
GO:0005576	extracellular region	0.157	0.1366	1.15	0.246877	0.468346	ARSL;BTG2;CD22;DNHD1;ENSG00000284292;ENSG00000285629;ENSG00000290318;H3C10;HSPA5;KRT79;MC1R;MSTRG.11968;MSTRG.14034;MSTRG.1790;MSTRG.19445;MSTRG.20057;MSTRG.22895;MSTRG.23500;MSTRG.25459;MSTRG.321;MSTRG.8610;NAPRT;PCDHGC5;PLEKHA7;RAPGEF3;RYR2;SPTBN5
GO:0000785	chromatin	0.0233	0.0147	1.58	0.248115	0.468346	H1-0;H2BC21;H4C14;H4C15
GO:0005924	cell-substrate adherens junction	0.0349	0.0247	1.41	0.251677	0.468346	CD99;ENSG00000284292;ENSG00000285629;ENSG00000290318;HSPA5;LIMS4
GO:0012506	vesicle membrane	0.0116	0.0058	2.01	0.262273	0.475444	SNX22;SPIRE2
GO:0016323	basolateral plasma membrane	0.0058	0.0018	3.28	0.264616	0.475444	RAPGEF3
GO:0042383	sarcolemma	0.0058	0.0019	3.14	0.274387	0.484644	MSTRG.19348
GO:0031674	I band	0.0116	0.0063	1.84	0.296724	0.507049	MSTRG.19348;RYR2
GO:0008021	synaptic vesicle	0.0058	0.0021	2.79	0.302932	0.507049	LRRK2
GO:0016459	myosin complex	0.0058	0.0021	2.79	0.302932	0.507049	MYH15
GO:0033267	axon part	0.0116	0.0065	1.8	0.306534	0.507049	LRRK2;MSTRG.19348
GO:0005882	intermediate filament	0.0116	0.0067	1.73	0.3212	0.515184	KRT79;KRT80
GO:0030119	AP-type membrane coat adaptor complex	0.0058	0.0022	2.6	0.321339	0.515184	MSTRG.17463
GO:0030665	clathrin-coated vesicle membrane	0.0058	0.0024	2.43	0.339263	0.535679	MSTRG.17463
GO:0005903	brush border	0.0058	0.0025	2.28	0.356716	0.543548	RAPGEF3
GO:0044291	cell-cell contact zone	0.0058	0.0025	2.28	0.356716	0.543548	MSTRG.19348
GO:0034399	nuclear periphery	0.0116	0.0073	1.59	0.359895	0.543548	MSTRG.11721;MSTRG.26048
GO:0098858	actin-based cell projection	0.0116	0.0075	1.55	0.369449	0.548516	LRRK2;RAPGEF3
GO:0035869	ciliary transition zone	0.0058	0.0027	2.15	0.373711	0.548516	SPTBN5
GO:0005773	vacuole	0.0058	0.0028	2.09	0.38204	0.552953	MSTRG.22895
GO:0044451	nucleoplasm part	0.0058	0.003	1.93	0.406373	0.573312	HDAC10
GO:0036477	somatodendritic compartment	0.0174	0.0134	1.3	0.40711	0.573312	MC1R;MSTRG.19348;RAPGEF3
GO:0043232	intracellular non-membrane-bounded organelle	0.0233	0.019	1.22	0.415335	0.577096	ENSG00000290318;EPB41L4A;SPIRE2;STOM
GO:0005635	nuclear envelope	0.0174	0.0137	1.27	0.421307	0.577692	AK9;CCND2;MSTRG.17463
GO:0030425	dendrite	0.0116	0.0088	1.32	0.448071	0.604594	KIRREL3;LRRK2
GO:0005615	extracellular space	0.0116	0.0089	1.31	0.45253	0.604594	POTEE;STOM
GO:0031981	nuclear lumen	0.157	0.1521	1.03	0.462216	0.607941	AK9;ARL4D;CCND2;CDKN1A;FGF1;H3C10;HMOX1;KYAT1;MSC;MSTRG.12197;MSTRG.15025;MSTRG.16229;MSTRG.18662;MSTRG.19517;MSTRG.25088;MSTRG.25499;MSTRG.26488;MSTRG.28411;MSTRG.4085;MSTRG.5856;MSTRG.8082;PPP2R3B;PWWP2B;SCO2;TREX2;UVSSA;XBP1
GO:0005622	intracellular	0.0058	0.0036	1.6	0.466702	0.607941	MSTRG.7831
GO:0005634	nucleus	0.0058	0.0038	1.54	0.480806	0.618581	MSTRG.964
GO:0000228	nuclear chromosome	0.0058	0.0041	1.42	0.507912	0.637708	H1-0
GO:0005793	endoplasmic reticulum-Golgi intermediate compartment	0.0058	0.0041	1.42	0.507912	0.637708	COL7A1
GO:0000323	lytic vacuole	0.0116	0.0102	1.14	0.525036	0.65136	MSTRG.20057;MSTRG.321
GO:0097060	synaptic membrane	0.0116	0.0107	1.08	0.552972	0.660231	MSTRG.18827;MSTRG.20855
GO:0032991	macromolecular complex	0.0291	0.0288	1.01	0.553761	0.660231	LIMS4;MSTRG.1055;MSTRG.11968;SIGLEC15;SPTB
GO:0044440	endosomal part	0.0116	0.0108	1.08	0.556868	0.660231	MSTRG.27192;PLEKHF1
GO:0043231	intracellular membrane-bounded organelle	0.2326	0.235	0.99	0.559654	0.660231	DDIT4;EDARADD;ENSG00000285629;H2BC21;H4C14;H4C15;HOXC4;ILDR2;LDB2;MANF;MC1R;MSTRG.1055;MSTRG.10796;MSTRG.12449;MSTRG.14034;MSTRG.16636;MSTRG.1790;MSTRG.18964;MSTRG.24912;MSTRG.25875;MSTRG.3654;MSTRG.6276;MSTRG.7489;MSTRG.8735;MSTRG.9316;MSTRG.9803;NAP1L2;NAPRT;PET100;PLEKHA7;RBM20;SESN2;SGPP2;STBD1;STOM;TMEM50B;USP18;ZDHHC11;ZNF469;ZXDA
GO:0005578	proteinaceous extracellular matrix	0.0058	0.0048	1.22	0.563864	0.660231	MMRN2
GO:0016604	nuclear body	0.0174	0.0174	1	0.579705	0.671237	ATOH8;MSTRG.19348;RDM1
GO:0005764	lysosome	0.0233	0.0243	0.96	0.60466	0.688993	MSTRG.17463;MSTRG.27192;MSTRG.8610;PLEKHF1
GO:0000781	chromosome, telomeric region	0.0058	0.0054	1.08	0.608263	0.688993	H3C10
GO:0031252	cell leading edge	0.0116	0.0122	0.95	0.622863	0.695138	ENSG00000290318;RAPGEF3
GO:0005813	centrosome	0.0116	0.0123	0.94	0.629711	0.695138	ENSG00000285943;MSTRG.8082
GO:0030139	endocytic vesicle	0.0058	0.0058	1.01	0.633699	0.695138	MSTRG.22895
GO:0043025	neuronal cell body	0.0058	0.0059	0.98	0.643407	0.698436	LRRK2
GO:0012505	endomembrane system	0.0116	0.0146	0.8	0.718395	0.744158	ENSG00000290318;FPR1
GO:0030141	secretory granule	0.0058	0.0073	0.79	0.720039	0.744158	RAB26
GO:0005768	endosome	0.0116	0.0148	0.79	0.726475	0.744158	MSTRG.20057;MSTRG.321
GO:0019866	organelle inner membrane	0.0174	0.0219	0.8	0.73083	0.744158	LRRK2;NDUFA1;SCO2
GO:0005815	microtubule organizing center	0.0174	0.0221	0.79	0.737349	0.744158	MSTRG.19517;PLEKHA7;TREX2
GO:0030529	intracellular ribonucleoprotein complex	0.0058	0.0079	0.74	0.745203	0.744158	MSTRG.19348
GO:0044456	synapse part	0.0058	0.0079	0.73	0.748609	0.744158	MSTRG.16340
GO:0005740	mitochondrial envelope	0.0058	0.0082	0.71	0.758559	0.744158	NDUFA1
GO:0005887	integral component of plasma membrane	0.0058	0.0083	0.7	0.761787	0.744158	MSTRG.19348
GO:0044421	extracellular region part	0.0465	0.0565	0.82	0.763187	0.744158	EDARADD;ENO3;HMOX1;LRRC17;LRRK2;MANF;MSTRG.5577;PTPRR
GO:0042995	cell projection	0.0116	0.0161	0.72	0.768648	0.744158	MSTRG.18827;MSTRG.20855
GO:0031966	mitochondrial membrane	0.0058	0.0085	0.69	0.771218	0.744158	MSTRG.22895
GO:0015630	microtubule cytoskeleton	0.0116	0.0184	0.63	0.827656	0.791288	MC1R;SPTBN5
GO:0043234	protein complex	0.0407	0.0549	0.74	0.839989	0.7955	CCND2;CDKN1A;CSF1R;HSPA5;LDB2;LRRK2;MSTRG.8082
GO:0098857	membrane microdomain	0.0058	0.0108	0.54	0.847328	0.7955	STOM
GO:0000139	Golgi membrane	0.0058	0.0115	0.51	0.864799	0.804653	MSTRG.17463
GO:0031224	intrinsic component of membrane	0.2674	0.3048	0.88	0.876459	0.808286	ADGRB2;ADGRF5;APOL6;ARSL;ATOH8;C3AR1;CD22;CD99;CORIN;CSF1R;CSMD3;EVI2B;FAM174A;FAT3;FPR1;GPR68;HMOX1;ILDR2;KIRREL3;LDB2;MC1R;MSTRG.11968;MSTRG.12449;MSTRG.14799;MSTRG.14800;MSTRG.18272;MSTRG.18686;MSTRG.21417;MSTRG.21517;MSTRG.22895;MSTRG.23500;MSTRG.919;NDUFA1;PCDHGA6;PCDHGC5;PET100;PTPRR;SGPP2;SIGLEC15;STBD1;STOM;SUSD4;TLCD1;TMEM50B;XK;ZDHHC11
GO:0043005	neuron projection	0.0116	0.0227	0.51	0.904876	0.827172	MC1R;MSTRG.8610
GO:0044431	Golgi apparatus part	0.0116	0.0291	0.4	0.962401	0.872107	COL7A1;RAB26
GO:0044464	cell part	0.0058	0.0214	0.27	0.976216	0.877	FBXW10B

## Sheet: Sup Fig.10f
DMSO vs NSC668394 DOWN (GO C) (Supplemental Figure 10f)
ID	Description	GeneRatio	BgRatio	enrich_factor	pvalue	qvalue	geneID
GO:0043227	membrane-bounded organelle	0.0397	0.0062	6.35	0.00113615	0.0812177	MSTRG.11165;MSTRG.11968;MSTRG.19445;MSTRG.25459;MSTRG.919
GO:0044423	virion part	0.0159	0.0005	29.41	0.00190511	0.0812177	MSTRG.12089;MSTRG.18964
GO:0016020	membrane	0.1508	0.0793	1.9	0.00485865	0.103683	AOC2;DOK3;ENO3;LIMS4;MSTRG.11721;MSTRG.12089;MSTRG.14034;MSTRG.15025;MSTRG.17129;MSTRG.18964;MSTRG.19445;MSTRG.20057;MSTRG.24912;MSTRG.26048;MSTRG.280;MSTRG.321;MSTRG.7489;MSTRG.8610;TREX2
GO:0043256	laminin complex	0.0159	0.0008	18.71	0.00486414	0.103683	LAMA3;MSTRG.15025
GO:0030934	anchoring collagen complex	0.0079	0.0001	102.92	0.00971622	0.165687	COL7A1
GO:0034703	cation channel complex	0.0159	0.0016	9.8	0.0174328	0.24773	MSTRG.19348;RYR2
GO:0030864	cortical actin cytoskeleton	0.0159	0.0018	8.95	0.0207394	0.252615	SPTB;SPTBN5
GO:1902494	catalytic complex	0.0079	0.0003	25.73	0.0383065	0.3756	MSTRG.26037
GO:0016021	integral component of membrane	0.0238	0.0063	3.77	0.045566	0.3756	MSTRG.1055;MSTRG.1790;MSTRG.25459
GO:0071944	cell periphery	0.0238	0.0063	3.77	0.045566	0.3756	FGF1;POTEE;SPIRE2
GO:0005593	FACIT collagen trimer	0.0079	0.0005	17.15	0.0569102	0.3756	COL16A1
GO:0044425	membrane part	0.0238	0.007	3.39	0.0587583	0.3756	EPB41L4A;MSTRG.16340;MSTRG.2738
GO:0008287	protein serine/threonine phosphatase complex	0.0159	0.0033	4.79	0.0653287	0.3756	MSTRG.19517;PPP2R3B
GO:0005886	plasma membrane	0.1111	0.0714	1.56	0.0653621	0.3756	C3AR1;CORIN;CSF1R;EVI2B;GPR68;MC1R;MSTRG.11968;MSTRG.14799;MSTRG.14800;MSTRG.16340;MSTRG.21517;MSTRG.22895;MSTRG.23500;RAB26
GO:0045177	apical part of cell	0.0079	0.0005	14.7	0.0660777	0.3756	SPTBN5
GO:0033017	sarcoplasmic reticulum membrane	0.0079	0.0007	11.44	0.0841483	0.406561	RYR2
GO:0031012	extracellular matrix	0.0317	0.0132	2.41	0.0852638	0.406561	ADAMTSL1;COL16A1;FGF1;MMP19
GO:0005856	cytoskeleton	0.0397	0.0186	2.14	0.0858296	0.406561	H1-0;MSTRG.16340;MSTRG.18827;MSTRG.20855;MSTRG.22895
GO:0043229	intracellular organelle	0.0079	0.0008	10.29	0.0930531	0.410237	MSTRG.919
GO:0005875	microtubule associated complex	0.0159	0.0042	3.81	0.096736	0.410237	DNHD1;TREX2
GO:0000786	nucleosome	0.0079	0.0009	8.58	0.110606	0.410237	H3C10
GO:0005783	endoplasmic reticulum	0.0317	0.0145	2.19	0.110672	0.410237	ADAMTSL1;ARSL;COL16A1;COL7A1
GO:0032279	asymmetric synapse	0.0238	0.0093	2.57	0.111513	0.410237	MSTRG.16340;MSTRG.18827;MSTRG.20855
GO:0000785	chromatin	0.0317	0.0147	2.16	0.115474	0.410237	H1-0;H2BC21;H4C14;H4C15
GO:0031985	Golgi cisterna	0.0159	0.005	3.17	0.131467	0.424881	MSTRG.20057;MSTRG.321
GO:0044445	cytosolic part	0.0079	0.0012	6.86	0.136305	0.424881	ENO3
GO:0005913	cell-cell adherens junction	0.0079	0.0012	6.43	0.144707	0.424881	PLEKHA7
GO:0015934	large ribosomal subunit	0.0079	0.0013	6.05	0.153027	0.424881	MSTRG.6276
GO:0000792	heterochromatin	0.0079	0.0014	5.72	0.161267	0.424881	MSTRG.8082
GO:0030133	transport vesicle	0.0079	0.0014	5.72	0.161267	0.424881	RAB26
GO:0044446	intracellular organelle part	0.0079	0.0014	5.72	0.161267	0.424881	MSTRG.11165
GO:0005911	cell-cell junction	0.0159	0.0057	2.78	0.161656	0.424881	H3C10;KRT80
GO:0012506	vesicle membrane	0.0159	0.0058	2.74	0.165086	0.424881	SNX22;SPIRE2
GO:0036338	viral membrane	0.0079	0.0015	5.42	0.169428	0.424881	MSTRG.18272
GO:0001750	photoreceptor outer segment	0.0079	0.0015	5.15	0.17751	0.43243	SPTBN5
GO:0031674	I band	0.0159	0.0063	2.51	0.189427	0.445765	MSTRG.19348;RYR2
GO:0043292	contractile fiber	0.0079	0.0017	4.68	0.19344	0.445765	MYH15
GO:0005882	intermediate filament	0.0159	0.0067	2.37	0.207098	0.457064	KRT79;KRT80
GO:0042383	sarcolemma	0.0079	0.0019	4.29	0.209064	0.457064	MSTRG.19348
GO:0016459	myosin complex	0.0079	0.0021	3.81	0.23194	0.486036	MYH15
GO:0034399	nuclear periphery	0.0159	0.0073	2.17	0.235698	0.486036	MSTRG.11721;MSTRG.26048
GO:0009898	cytoplasmic side of plasma membrane	0.0079	0.0022	3.68	0.239418	0.486036	SPTB
GO:0005576	extracellular region	0.1587	0.1366	1.16	0.269316	0.527079	ARSL;CD22;DNHD1;H3C10;KRT79;MC1R;MSTRG.11968;MSTRG.14034;MSTRG.1790;MSTRG.19445;MSTRG.20057;MSTRG.22895;MSTRG.23500;MSTRG.25459;MSTRG.321;MSTRG.8610;NAPRT;PLEKHA7;RYR2;SPTBN5
GO:0044291	cell-cell contact zone	0.0079	0.0025	3.12	0.275739	0.527079	MSTRG.19348
GO:0032155	cell division site part	0.0079	0.0026	3.03	0.282794	0.527079	SPIRE2
GO:0035869	ciliary transition zone	0.0079	0.0027	2.94	0.289781	0.527079	SPTBN5
GO:0005773	vacuole	0.0079	0.0028	2.86	0.2967	0.527079	MSTRG.22895
GO:0032991	macromolecular complex	0.0397	0.0288	1.38	0.296726	0.527079	LIMS4;MSTRG.1055;MSTRG.11968;SIGLEC15;SPTB
GO:0000323	lytic vacuole	0.0159	0.0102	1.56	0.367967	0.600117	MSTRG.20057;MSTRG.321
GO:0005622	intracellular	0.0079	0.0036	2.19	0.368537	0.600117	MSTRG.7831
GO:0016604	nuclear body	0.0238	0.0174	1.37	0.37687	0.600117	ATOH8;MSTRG.19348;RDM1
GO:0015629	actin cytoskeleton	0.0159	0.0104	1.52	0.37841	0.600117	ARPC4-TTLL3;MSTRG.24609
GO:0044429	mitochondrial part	0.0238	0.0175	1.36	0.379512	0.600117	ENSG00000283189;ETFBKMT;MSTRG.26037
GO:0005634	nucleus	0.0079	0.0038	2.1	0.380793	0.600117	MSTRG.964
GO:0097060	synaptic membrane	0.0159	0.0107	1.48	0.392223	0.600117	MSTRG.18827;MSTRG.20855
GO:0000228	nuclear chromosome	0.0079	0.0041	1.94	0.404601	0.600117	H1-0
GO:0005793	endoplasmic reticulum-Golgi intermediate compartment	0.0079	0.0041	1.94	0.404601	0.600117	COL7A1
GO:0005737	cytoplasm	0.1349	0.1251	1.08	0.408228	0.600117	ADGRF5;AK9;C3AR1;FGF1;KYAT1;MSTRG.11165;MSTRG.15025;MSTRG.16340;MSTRG.18827;MSTRG.20855;MSTRG.8735;MSTRG.964;MSTRG.9803;NAPRT;SH2D2A;SNX22;TREX2
GO:0005794	Golgi apparatus	0.0079	0.0046	1.72	0.4441	0.641786	ARSL
GO:0005578	proteinaceous extracellular matrix	0.0079	0.0048	1.66	0.4549	0.646161	MMRN2
GO:0005813	centrosome	0.0159	0.0123	1.29	0.462284	0.646161	ENSG00000285943;MSTRG.8082
GO:0000781	chromosome, telomeric region	0.0079	0.0054	1.47	0.496059	0.682186	H3C10
GO:0036477	somatodendritic compartment	0.0159	0.0134	1.18	0.50633	0.685258	MC1R;MSTRG.19348
GO:0030139	endocytic vesicle	0.0079	0.0058	1.37	0.520201	0.693031	MSTRG.22895
GO:0005815	microtubule organizing center	0.0238	0.0221	1.08	0.530831	0.696313	MSTRG.19517;PLEKHA7;TREX2
GO:0005768	endosome	0.0159	0.0148	1.07	0.559445	0.713667	MSTRG.20057;MSTRG.321
GO:0033267	axon part	0.0079	0.0065	1.23	0.560801	0.713667	MSTRG.19348
GO:0042995	cell projection	0.0159	0.0161	0.98	0.6058	0.748612	MSTRG.18827;MSTRG.20855
GO:0030141	secretory granule	0.0079	0.0073	1.08	0.605821	0.748612	RAB26
GO:0030529	intracellular ribonucleoprotein complex	0.0079	0.0079	1.01	0.632054	0.748833	MSTRG.19348
GO:0044456	synapse part	0.0079	0.0079	1	0.635657	0.748833	MSTRG.16340
GO:0044444	cytoplasmic part	0.0238	0.0259	0.92	0.638053	0.748833	LIMS4;PTPRR;SPIRE2
GO:0005887	integral component of plasma membrane	0.0079	0.0083	0.96	0.649724	0.748833	MSTRG.19348
GO:0031981	nuclear lumen	0.1429	0.1521	0.94	0.652543	0.748833	AK9;FGF1;H3C10;KYAT1;MSTRG.12197;MSTRG.15025;MSTRG.16229;MSTRG.18662;MSTRG.19517;MSTRG.25499;MSTRG.26488;MSTRG.28411;MSTRG.4085;MSTRG.5856;MSTRG.8082;PPP2R3B;TREX2;UVSSA
GO:0031966	mitochondrial membrane	0.0079	0.0085	0.94	0.659919	0.748833	MSTRG.22895
GO:0015630	microtubule cytoskeleton	0.0159	0.0184	0.86	0.676248	0.748833	MC1R;SPTBN5
GO:0005615	extracellular space	0.0079	0.0089	0.89	0.676261	0.748833	POTEE
GO:0043232	intracellular non-membrane-bounded organelle	0.0159	0.019	0.83	0.695945	0.760749	EPB41L4A;SPIRE2
GO:0044424	intracellular part	0.0397	0.048	0.83	0.728651	0.786419	AOC2;DOK3;MSTRG.25473;MSTRG.4198;POTEE
GO:0044440	endosomal part	0.0079	0.0108	0.74	0.746993	0.796137	MSTRG.27192
GO:0043005	neuron projection	0.0159	0.0227	0.7	0.783339	0.824567	MC1R;MSTRG.8610
GO:0005764	lysosome	0.0159	0.0243	0.65	0.814769	0.841833	MSTRG.27192;MSTRG.8610
GO:0005635	nuclear envelope	0.0079	0.0137	0.58	0.826222	0.841833	AK9
GO:0031224	intrinsic component of membrane	0.2698	0.3048	0.89	0.829362	0.841833	ADGRB2;ADGRF5;ARSL;ATOH8;C3AR1;CD22;CORIN;CSF1R;CSMD3;EVI2B;FAT3;FPR1;GPR68;ILDR2;LDB2;MC1R;MSTRG.11968;MSTRG.12449;MSTRG.14799;MSTRG.14800;MSTRG.18272;MSTRG.18686;MSTRG.21417;MSTRG.21517;MSTRG.22895;MSTRG.23500;MSTRG.919;PCDHGA6;PTPRR;SGPP2;SIGLEC15;SUSD4;TLCD1;ZDHHC11
GO:0012505	endomembrane system	0.0079	0.0146	0.54	0.844159	0.846773	FPR1
GO:0043231	intracellular membrane-bounded organelle	0.1984	0.235	0.84	0.860321	0.85295	H2BC21;H4C14;H4C15;ILDR2;LDB2;MC1R;MSTRG.1055;MSTRG.10796;MSTRG.12449;MSTRG.14034;MSTRG.16636;MSTRG.1790;MSTRG.18964;MSTRG.24912;MSTRG.25875;MSTRG.3654;MSTRG.6276;MSTRG.7489;MSTRG.8735;MSTRG.9316;MSTRG.9803;NAPRT;PLEKHA7;SGPP2;ZDHHC11
GO:0044431	Golgi apparatus part	0.0159	0.0291	0.55	0.885229	0.867556	COL7A1;RAB26
GO:0044421	extracellular region part	0.0317	0.0565	0.56	0.931002	0.895775	ENO3;LRRC17;MSTRG.5577;PTPRR
GO:0044464	cell part	0.0079	0.0214	0.37	0.935034	0.895775	FBXW10B
GO:0005924	cell-substrate adherens junction	0.0079	0.0247	0.32	0.957729	0.907323	LIMS4
GO:0043234	protein complex	0.0238	0.0549	0.43	0.972168	0.910881	CSF1R;LDB2;MSTRG.8082

## Sheet: Sup Fig.10g
DMSO vs NSC668394 UP (GO BP) (Supplemental Figure 10g)
ID	Description	GeneRatio	BgRatio	enrich_factor	pvalue	qvalue	geneID
GO:0010042	response to manganese ion	0.0426	0.0005	84.49	0.000226236	0.0176348	HSPA5;LRRK2
GO:0071230	cellular response to amino acid stimulus	0.0426	0.0005	84.49	0.000226236	0.0176348	RAPGEF3;SESN2
GO:0009267	cellular response to starvation	0.0638	0.0028	23.04	0.000289002	0.0176348	CDKN1A;HSPA5;XBP1
GO:0032233	positive regulation of actin filament bundle assembly	0.0638	0.0029	22.36	0.000316095	0.0176348	ENSG00000290318;MSTRG.25088;RAPGEF3
GO:0007584	response to nutrient	0.0426	0.0008	56.33	0.000538879	0.024051	HMOX1;XBP1
GO:0030182	neuron differentiation	0.0851	0.009	9.48	0.000815299	0.0303234	DGKG;ENSG00000290318;NAP1L2;XBP1
GO:0070670	response to interleukin-4	0.0426	0.0014	29.82	0.00199521	0.0493251	HSPA5;XBP1
GO:0000079	regulation of cyclin-dependent protein serine/threonine kinase activity	0.0426	0.0017	25.35	0.00276651	0.0493251	CCND2;CDKN1A
GO:0000002	mitochondrial genome maintenance	0.0213	0.0001	253.47	0.00394527	0.0493251	SESN2
GO:0002317	plasma cell differentiation	0.0213	0.0001	253.47	0.00394527	0.0493251	XBP1
GO:0007595	lactation	0.0213	0.0001	253.47	0.00394527	0.0493251	XBP1
GO:0018107	peptidyl-threonine phosphorylation	0.0213	0.0001	253.47	0.00394527	0.0493251	LRRK2
GO:0021730	trigeminal sensory nucleus development	0.0213	0.0001	253.47	0.00394527	0.0493251	KIRREL3
GO:0032984	macromolecular complex disassembly	0.0213	0.0001	253.47	0.00394527	0.0493251	DDIT4
GO:0034975	protein folding in endoplasmic reticulum	0.0213	0.0001	253.47	0.00394527	0.0493251	HSPA5
GO:0060993	kidney morphogenesis	0.0213	0.0001	253.47	0.00394527	0.0493251	LRRK2
GO:0061548	ganglion development	0.0213	0.0001	253.47	0.00394527	0.0493251	RAPGEF3
GO:0009408	response to heat	0.0426	0.002	21.12	0.00397858	0.0493251	CDKN1A;HMOX1
GO:0070059	intrinsic apoptotic signaling pathway in response to endoplasmic reticulum stress	0.0426	0.0021	20.28	0.00431372	0.0506652	LRRK2;XBP1
GO:0071363	cellular response to growth factor stimulus	0.0638	0.0074	8.64	0.00499536	0.0557377	HOXC4;RAPGEF3;XBP1
GO:0014070	response to organic cyclic compound	0.0638	0.0081	7.84	0.00654801	0.0628577	HMOX1;LRRK2;USP18
GO:0006627	protein processing involved in protein targeting to mitochondrion	0.0213	0.0002	126.73	0.0078753	0.0628577	LRRK2
GO:0009750	response to fructose	0.0213	0.0002	126.73	0.0078753	0.0628577	XBP1
GO:0014805	smooth muscle adaptation	0.0213	0.0002	126.73	0.0078753	0.0628577	HMOX1
GO:0021577	hindbrain structural organization	0.0213	0.0002	126.73	0.0078753	0.0628577	HSPA5
GO:0036500	ATF6-mediated unfolded protein response	0.0213	0.0002	126.73	0.0078753	0.0628577	HSPA5
GO:0046942	carboxylic acid transport	0.0213	0.0002	126.73	0.0078753	0.0628577	XK
GO:0008630	intrinsic apoptotic signaling pathway in response to DNA damage	0.0426	0.0029	14.91	0.00788686	0.0628577	CDKN1A;DDIT4
GO:0001678	cellular glucose homeostasis	0.0426	0.0034	12.36	0.0113281	0.0715605	SESN2;XBP1
GO:0002070	epithelial cell maturation	0.0213	0.0003	84.49	0.0117902	0.0715605	XBP1
GO:0002719	negative regulation of cytokine production involved in immune response	0.0213	0.0003	84.49	0.0117902	0.0715605	HMOX1
GO:0006524	alanine catabolic process	0.0213	0.0003	84.49	0.0117902	0.0715605	GPT2
GO:0007040	lysosome organization	0.0213	0.0003	84.49	0.0117902	0.0715605	LRRK2
GO:0051052	regulation of DNA metabolic process	0.0213	0.0003	84.49	0.0117902	0.0715605	CDKN1A
GO:0051220	cytoplasmic sequestering of protein	0.0213	0.0003	84.49	0.0117902	0.0715605	HSPA5
GO:1902774	late endosome to lysosome transport	0.0213	0.0003	84.49	0.0117902	0.0715605	LRRK2
GO:0046916	cellular transition metal ion homeostasis	0.0426	0.0035	12.07	0.0118649	0.0715605	HMOX1;SCO2
GO:0030901	midbrain development	0.0426	0.0037	11.52	0.0129713	0.0756136	ENSG00000290318;HSPA5
GO:0035966	response to topologically incorrect protein	0.0426	0.0039	10.79	0.0147119	0.0756136	CHAC1;MANF
GO:0002069	columnar/cuboidal epithelial cell maturation	0.0213	0.0003	63.37	0.0156899	0.0756136	CDKN1A
GO:0007212	dopamine receptor signaling pathway	0.0213	0.0003	63.37	0.0156899	0.0756136	LRRK2
GO:0032536	regulation of cell projection size	0.0213	0.0003	63.37	0.0156899	0.0756136	XK
GO:0040011	locomotion	0.0213	0.0003	63.37	0.0156899	0.0756136	LRRK2
GO:0046685	response to arsenic-containing substance	0.0213	0.0003	63.37	0.0156899	0.0756136	HMOX1
GO:0048755	branching morphogenesis of a nerve	0.0213	0.0003	63.37	0.0156899	0.0756136	LRRK2
GO:0061154	endothelial tube morphogenesis	0.0213	0.0003	63.37	0.0156899	0.0756136	ENSG00000290318
GO:0031929	TOR signaling	0.0426	0.0041	10.35	0.0159252	0.0756136	DDIT4;XBP1
GO:0000302	response to reactive oxygen species	0.0426	0.0045	9.39	0.0191386	0.0780039	HMOX1;SESN2
GO:0002118	aggressive behavior	0.0213	0.0004	50.69	0.0195746	0.0780039	KIRREL3
GO:0002407	dendritic cell chemotaxis	0.0213	0.0004	50.69	0.0195746	0.0780039	MSTRG.25088
GO:0002639	positive regulation of immunoglobulin production	0.0213	0.0004	50.69	0.0195746	0.0780039	XBP1
GO:0006787	porphyrin-containing compound catabolic process	0.0213	0.0004	50.69	0.0195746	0.0780039	HMOX1
GO:0010507	negative regulation of autophagy	0.0213	0.0004	50.69	0.0195746	0.0780039	LRRK2
GO:0021772	olfactory bulb development	0.0213	0.0004	50.69	0.0195746	0.0780039	LRRK2
GO:0032506	cytokinetic process	0.0213	0.0004	50.69	0.0195746	0.0780039	ENSG00000290318
GO:0032781	positive regulation of ATPase activity	0.0213	0.0004	50.69	0.0195746	0.0780039	RAPGEF3
GO:1990748	cellular detoxification	0.0426	0.0047	9.05	0.0204942	0.0802359	ENSG00000290318;SESN2
GO:0006198	cAMP catabolic process	0.0213	0.0005	42.24	0.0234442	0.0804887	RAPGEF3
GO:0008535	respiratory chain complex IV assembly	0.0213	0.0005	42.24	0.0234442	0.0804887	PET100
GO:0017038	protein import	0.0213	0.0005	42.24	0.0234442	0.0804887	MSTRG.25088
GO:0034599	cellular response to oxidative stress	0.0213	0.0005	42.24	0.0234442	0.0804887	HMOX1
GO:0036474	cell death in response to hydrogen peroxide	0.0213	0.0005	42.24	0.0234442	0.0804887	LRRK2
GO:0036498	IRE1-mediated unfolded protein response	0.0213	0.0005	42.24	0.0234442	0.0804887	HSPA5
GO:0036499	PERK-mediated unfolded protein response	0.0213	0.0005	42.24	0.0234442	0.0804887	HSPA5
GO:0051345	positive regulation of hydrolase activity	0.0213	0.0005	42.24	0.0234442	0.0804887	ENSG00000290318
GO:0007519	skeletal muscle tissue development	0.0426	0.0055	7.8	0.0270686	0.0858025	BTG2;XK
GO:0000289	nuclear-transcribed mRNA poly(A) tail shortening	0.0213	0.0006	36.21	0.027299	0.0858025	BTG2
GO:0034616	response to laminar fluid shear stress	0.0213	0.0006	36.21	0.027299	0.0858025	XBP1
GO:0035065	regulation of histone acetylation	0.0213	0.0006	36.21	0.027299	0.0858025	RAPGEF3
GO:0042770	signal transduction in response to DNA damage	0.0213	0.0006	36.21	0.027299	0.0858025	SESN2
GO:0048311	mitochondrion distribution	0.0213	0.0006	36.21	0.027299	0.0858025	LRRK2
GO:0001525	angiogenesis	0.0638	0.0142	4.5	0.028837	0.089088	ADM2;HMOX1;RAPGEF3
GO:0008654	phospholipid biosynthetic process	0.0213	0.0007	31.68	0.0311388	0.089088	XBP1
GO:0010259	multicellular organism aging	0.0213	0.0007	31.68	0.0311388	0.089088	LRRK2
GO:0017004	cytochrome complex assembly	0.0213	0.0007	31.68	0.0311388	0.089088	SCO2
GO:0030433	ubiquitin-dependent ERAD pathway	0.0213	0.0007	31.68	0.0311388	0.089088	XBP1
GO:0060538	skeletal muscle organ development	0.0213	0.0007	31.68	0.0311388	0.089088	MSC
GO:0071242	cellular response to ammonium ion	0.0213	0.0007	31.68	0.0311388	0.089088	LRRK2
GO:0030330	DNA damage response, signal transduction by p53 class mediator	0.0426	0.006	7.14	0.0318618	0.0900026	BTG2;CDKN1A
GO:0010224	response to UV-B	0.0213	0.0008	28.16	0.0349638	0.0950848	CDKN1A
GO:0017145	stem cell division	0.0213	0.0008	28.16	0.0349638	0.0950848	NAP1L2
GO:0032007	negative regulation of TOR signaling	0.0213	0.0008	28.16	0.0349638	0.0950848	SESN2
GO:0045860	positive regulation of protein kinase activity	0.0426	0.0065	6.5	0.0378422	0.0950848	CDKN1A;ENSG00000290318
GO:0000045	autophagosome assembly	0.0213	0.0008	25.35	0.038774	0.0950848	LRRK2
GO:0008213	protein alkylation	0.0213	0.0008	25.35	0.038774	0.0950848	BTG2
GO:0010737	protein kinase A signaling	0.0213	0.0008	25.35	0.038774	0.0950848	LRRK2
GO:0021695	cerebellar cortex development	0.0213	0.0008	25.35	0.038774	0.0950848	HSPA5
GO:0021766	hippocampus development	0.0213	0.0008	25.35	0.038774	0.0950848	BTG2
GO:0034381	plasma lipoprotein particle clearance	0.0213	0.0008	25.35	0.038774	0.0950848	HMOX1
GO:0035066	positive regulation of histone acetylation	0.0213	0.0008	25.35	0.038774	0.0950848	NAP1L2
GO:0051928	positive regulation of calcium ion transport	0.0213	0.0008	25.35	0.038774	0.0950848	RAPGEF3
GO:0003254	regulation of membrane depolarization	0.0213	0.0009	23.04	0.0425695	0.101061	LRRK2
GO:0042551	neuron maturation	0.0213	0.0009	23.04	0.0425695	0.101061	LRRK2
GO:0055081	anion homeostasis	0.0213	0.0009	23.04	0.0425695	0.101061	XBP1
GO:0009968	negative regulation of signal transduction	0.0426	0.0071	6.03	0.0432825	0.101672	LRRK2;XBP1
GO:0010942	positive regulation of cell death	0.0213	0.001	21.12	0.0463503	0.103434	DDIT4
GO:0016079	synaptic vesicle exocytosis	0.0213	0.001	21.12	0.0463503	0.103434	LRRK2
GO:0022900	electron transport chain	0.0213	0.001	21.12	0.0463503	0.103434	SCO2
GO:0030038	contractile actin filament bundle assembly	0.0213	0.001	21.12	0.0463503	0.103434	ENSG00000290318
GO:0032386	regulation of intracellular transport	0.0213	0.001	21.12	0.0463503	0.103434	LRRK2
GO:0002262	myeloid cell homeostasis	0.0213	0.0011	19.5	0.0501165	0.105508	HMOX1
GO:0006473	protein acetylation	0.0213	0.0011	19.5	0.0501165	0.105508	XBP1
GO:0010866	regulation of triglyceride biosynthetic process	0.0213	0.0011	19.5	0.0501165	0.105508	MSTRG.17463
GO:0046677	response to antibiotic	0.0213	0.0011	19.5	0.0501165	0.105508	HSPA5
GO:0046686	response to cadmium ion	0.0213	0.0011	19.5	0.0501165	0.105508	HMOX1
GO:0050808	synapse organization	0.0213	0.0011	19.5	0.0501165	0.105508	LRRK2
GO:0002887	negative regulation of myeloid leukocyte mediated immunity	0.0213	0.0012	18.1	0.0538681	0.107331	HMOX1
GO:0032091	negative regulation of protein binding	0.0213	0.0012	18.1	0.0538681	0.107331	HSPA5
GO:0042307	positive regulation of protein import into nucleus	0.0213	0.0012	18.1	0.0538681	0.107331	XBP1
GO:0048015	phosphatidylinositol-mediated signaling	0.0213	0.0012	18.1	0.0538681	0.107331	XBP1
GO:0050679	positive regulation of epithelial cell proliferation	0.0213	0.0012	18.1	0.0538681	0.107331	XBP1
GO:0055114	oxidation-reduction process	0.0213	0.0012	18.1	0.0538681	0.107331	HMOX1
GO:0010659	cardiac muscle cell apoptotic process	0.0213	0.0013	16.9	0.0576052	0.109775	RAPGEF3
GO:0021953	central nervous system neuron differentiation	0.0213	0.0013	16.9	0.0576052	0.109775	BTG2
GO:0031398	positive regulation of protein ubiquitination	0.0213	0.0013	16.9	0.0576052	0.109775	LRRK2
GO:0060078	regulation of postsynaptic membrane potential	0.0213	0.0013	16.9	0.0576052	0.109775	LRRK2
GO:0090398	cellular senescence	0.0213	0.0013	16.9	0.0576052	0.109775	CDKN1A
GO:0007265	Ras protein signal transduction	0.0426	0.0083	5.12	0.0580462	0.109775	ENSG00000290318;RAPGEF3
GO:0000266	mitochondrial fission	0.0213	0.0013	15.84	0.0613279	0.113106	LRRK2
GO:0034976	response to endoplasmic reticulum stress	0.0213	0.0013	15.84	0.0613279	0.113106	CHAC1
GO:0051099	positive regulation of binding	0.0213	0.0013	15.84	0.0613279	0.113106	RAPGEF3
GO:0007169	transmembrane receptor protein tyrosine kinase signaling pathway	0.0638	0.0196	3.25	0.0645465	0.115185	DDIT4;ENSG00000284292;XBP1
GO:0000060	protein import into nucleus, translocation	0.0213	0.0014	14.91	0.0650362	0.115185	CDKN1A
GO:0006749	glutathione metabolic process	0.0213	0.0014	14.91	0.0650362	0.115185	CHAC1
GO:0016571	histone methylation	0.0213	0.0014	14.91	0.0650362	0.115185	XBP1
GO:0032755	positive regulation of interleukin-6 production	0.0213	0.0014	14.91	0.0650362	0.115185	XBP1
GO:0008285	negative regulation of cell proliferation	0.0426	0.0091	4.65	0.0687235	0.118897	BTG2;HMOX1
GO:0006984	ER-nucleus signaling pathway	0.0213	0.0015	14.08	0.0687302	0.118897	XBP1
GO:0055090	acylglycerol homeostasis	0.0213	0.0015	14.08	0.0687302	0.118897	SESN2
GO:0044710	single-organism metabolic process	0.0638	0.0204	3.13	0.0705927	0.120588	DHRSX;ENSG00000290318;OSGIN1
GO:0016477	cell migration	0.0638	0.0205	3.12	0.07128	0.120588	DDIT4;HSPA5;KIRREL3
GO:0000041	transition metal ion transport	0.0213	0.0016	13.34	0.0724099	0.120588	SCO2
GO:0002042	cell migration involved in sprouting angiogenesis	0.0213	0.0016	13.34	0.0724099	0.120588	ENSG00000290318
GO:0043406	positive regulation of MAP kinase activity	0.0213	0.0016	13.34	0.0724099	0.120588	MSTRG.25088
GO:0010467	gene expression	0.0638	0.0209	3.05	0.0747624	0.123584	ADM2;CDKN1A;ENSG00000285629
GO:0060548	negative regulation of cell death	0.0213	0.0017	12.67	0.0760753	0.123918	LRRK2
GO:0061136	regulation of proteasomal protein catabolic process	0.0213	0.0017	12.67	0.0760753	0.123918	XBP1
GO:0007423	sensory organ development	0.0213	0.0018	12.07	0.0797266	0.126182	SCO2
GO:0031016	pancreas development	0.0213	0.0018	12.07	0.0797266	0.126182	XBP1
GO:0031532	actin cytoskeleton reorganization	0.0213	0.0018	12.07	0.0797266	0.126182	RAPGEF3
GO:0043170	macromolecule metabolic process	0.0213	0.0018	12.07	0.0797266	0.126182	APOL6
GO:0031647	regulation of protein stability	0.0426	0.0101	4.22	0.0811513	0.127532	CDKN1A;XBP1
GO:0006735	NADH regeneration	0.0213	0.0018	11.52	0.0833637	0.12848	EDARADD
GO:0006974	cellular response to DNA damage stimulus	0.0213	0.0018	11.52	0.0833637	0.12848	HMOX1
GO:0003002	regionalization	0.0426	0.0102	4.16	0.0834817	0.12848	BTG2;HOXC4
GO:0007612	learning	0.0213	0.0019	11.02	0.0869868	0.131161	BTG2
GO:0010558	negative regulation of macromolecule biosynthetic process	0.0213	0.0019	11.02	0.0869868	0.131161	RAPGEF3
GO:0030217	T cell differentiation	0.0213	0.0019	11.02	0.0869868	0.131161	XBP1
GO:0000768	syncytium formation by plasma membrane fusion	0.0213	0.002	10.56	0.0905958	0.13128	RAPGEF3
GO:0006096	glycolytic process	0.0213	0.002	10.56	0.0905958	0.13128	DDIT4
GO:0006611	protein export from nucleus	0.0213	0.002	10.56	0.0905958	0.13128	RAPGEF3
GO:0008380	RNA splicing	0.0213	0.002	10.56	0.0905958	0.13128	RBM20
GO:0014909	smooth muscle cell migration	0.0213	0.002	10.56	0.0905958	0.13128	RAPGEF3
GO:0021782	glial cell development	0.0213	0.002	10.56	0.0905958	0.13128	HDAC10
GO:0001885	endothelial cell development	0.0213	0.0021	10.14	0.0941909	0.13474	RAPGEF3
GO:0003008	system process	0.0213	0.0021	10.14	0.0941909	0.13474	SCO2
GO:0010720	positive regulation of cell development	0.0213	0.0022	9.75	0.0977721	0.136091	HOXC4
GO:0010830	regulation of myotube differentiation	0.0213	0.0022	9.75	0.0977721	0.136091	XBP1
GO:0044708	single-organism behavior	0.0213	0.0022	9.75	0.0977721	0.136091	LRRK2
GO:0048814	regulation of dendrite morphogenesis	0.0213	0.0022	9.75	0.0977721	0.136091	LRRK2
GO:0006090	pyruvate metabolic process	0.0213	0.0023	9.39	0.101339	0.136091	EDARADD
GO:0007405	neuroblast proliferation	0.0213	0.0023	9.39	0.101339	0.136091	LRRK2
GO:0010469	regulation of receptor activity	0.0213	0.0023	9.39	0.101339	0.136091	STOM
GO:0031334	positive regulation of protein complex assembly	0.0213	0.0023	9.39	0.101339	0.136091	MSTRG.25088
GO:0071900	regulation of protein serine/threonine kinase activity	0.0213	0.0023	9.39	0.101339	0.136091	SESN2
GO:0043009	chordate embryonic development	0.0426	0.0115	3.7	0.101587	0.136091	EDARADD;SCO2
GO:0008361	regulation of cell size	0.0213	0.0024	9.05	0.104893	0.136091	RAPGEF3
GO:0016575	histone deacetylation	0.0213	0.0024	9.05	0.104893	0.136091	HDAC10
GO:0032722	positive regulation of chemokine production	0.0213	0.0024	9.05	0.104893	0.136091	HMOX1
GO:0034220	ion transmembrane transport	0.0213	0.0024	9.05	0.104893	0.136091	STOM
GO:0035249	synaptic transmission, glutamatergic	0.0213	0.0024	9.05	0.104893	0.136091	LRRK2
GO:0051384	response to glucocorticoid	0.0213	0.0024	9.05	0.104893	0.136091	CDKN1A
GO:0005977	glycogen metabolic process	0.0213	0.0024	8.74	0.108433	0.138803	STBD1
GO:0009062	fatty acid catabolic process	0.0213	0.0024	8.74	0.108433	0.138803	SESN2
GO:0007249	I-kappaB kinase/NF-kappaB signaling	0.0426	0.0121	3.52	0.110381	0.138803	ENSG00000290318;HMOX1
GO:0001889	liver development	0.0213	0.0025	8.45	0.111959	0.138803	RAPGEF3
GO:0007188	adenylate cyclase-modulating G-protein coupled receptor signaling pathway	0.0213	0.0025	8.45	0.111959	0.138803	ADM2
GO:0019935	cyclic-nucleotide-mediated signaling	0.0213	0.0025	8.45	0.111959	0.138803	RAPGEF3
GO:0030073	insulin secretion	0.0213	0.0025	8.45	0.111959	0.138803	RAPGEF3
GO:0030888	regulation of B cell proliferation	0.0213	0.0025	8.45	0.111959	0.138803	CDKN1A
GO:0015758	glucose transport	0.0213	0.0026	8.18	0.115471	0.141584	SESN2
GO:0051591	response to cAMP	0.0213	0.0026	8.18	0.115471	0.141584	RAPGEF3
GO:0009605	response to external stimulus	0.0213	0.0027	7.92	0.11897	0.143509	BTG2
GO:0050688	regulation of defense response to virus	0.0213	0.0027	7.92	0.11897	0.143509	MSTRG.17463
GO:0097193	intrinsic apoptotic signaling pathway	0.0213	0.0027	7.92	0.11897	0.143509	PLEKHF1
GO:0006357	regulation of transcription from RNA polymerase II promoter	0.0213	0.0028	7.68	0.122455	0.146919	HMOX1
GO:0016049	cell growth	0.0638	0.0261	2.45	0.123779	0.147129	CDKN1A;EDARADD;OSGIN1
GO:0006469	negative regulation of protein kinase activity	0.0213	0.0029	7.45	0.125927	0.147129	CDKN1A
GO:0009150	purine ribonucleotide metabolic process	0.0213	0.0029	7.45	0.125927	0.147129	LRRK2
GO:0032870	cellular response to hormone stimulus	0.0213	0.0029	7.45	0.125927	0.147129	XBP1
GO:0045010	actin nucleation	0.0213	0.0029	7.45	0.125927	0.147129	ENSG00000284292
GO:0008625	extrinsic apoptotic signaling pathway via death domain receptors	0.0213	0.0029	7.24	0.129385	0.150382	HMOX1
GO:0036503	ERAD pathway	0.0213	0.003	7.04	0.13283	0.152337	HSPA5
GO:0051100	negative regulation of binding	0.0213	0.003	7.04	0.13283	0.152337	HMOX1
GO:0007417	central nervous system development	0.0426	0.0136	3.13	0.133853	0.152337	DDIT4;RAPGEF3
GO:0006914	autophagy	0.0426	0.0137	3.11	0.135189	0.152337	PLEKHF1;XBP1
GO:0008217	regulation of blood pressure	0.0213	0.0031	6.85	0.136262	0.152337	ADM2
GO:0008366	axon ensheathment	0.0213	0.0031	6.85	0.136262	0.152337	XK
GO:0072577	endothelial cell apoptotic process	0.0213	0.0031	6.85	0.136262	0.152337	XBP1
GO:0006810	transport	0.0426	0.0138	3.09	0.136529	0.152337	HSPA5;MSTRG.17463
GO:0042311	vasodilation	0.0213	0.0032	6.67	0.13968	0.154311	HMOX1
GO:0070646	protein modification by small protein removal	0.0213	0.0032	6.67	0.13968	0.154311	USP18
GO:0019722	calcium-mediated signaling	0.0213	0.0033	6.5	0.143085	0.156522	LRRK2
GO:0043648	dicarboxylic acid metabolic process	0.0213	0.0033	6.5	0.143085	0.156522	GPT2
GO:0006875	cellular metal ion homeostasis	0.0213	0.0034	6.34	0.146477	0.158677	XK
GO:0050673	epithelial cell proliferation	0.0213	0.0034	6.34	0.146477	0.158677	HMOX1
GO:0043066	negative regulation of apoptotic process	0.0426	0.0145	2.93	0.148715	0.160324	BTG2;HMOX1
GO:0006006	glucose metabolic process	0.0213	0.0035	6.03	0.153221	0.163601	EDARADD
GO:0007610	behavior	0.0213	0.0035	6.03	0.153221	0.163601	ADM2
GO:0007043	cell-cell junction assembly	0.0213	0.0036	5.89	0.156574	0.166384	ENSG00000290318
GO:0043200	response to amino acid	0.0213	0.0038	5.63	0.16324	0.170966	XBP1
GO:0008284	positive regulation of cell proliferation	0.0426	0.0154	2.76	0.163902	0.170966	CDKN1A;HMOX1
GO:0006935	chemotaxis	0.0213	0.0039	5.51	0.166554	0.170966	ENSG00000290318
GO:0010212	response to ionizing radiation	0.0213	0.0039	5.51	0.166554	0.170966	CDKN1A
GO:0043434	response to peptide hormone	0.0213	0.0039	5.51	0.166554	0.170966	SESN2
GO:0050896	response to stimulus	0.0213	0.0039	5.51	0.166554	0.170966	SCO2
GO:0072593	reactive oxygen species metabolic process	0.0213	0.0039	5.51	0.166554	0.170966	CDKN1A
GO:0051259	protein oligomerization	0.0426	0.0158	2.7	0.169494	0.170966	HMOX1;STOM
GO:0010257	NADH dehydrogenase complex assembly	0.0213	0.0039	5.39	0.169855	0.170966	NDUFA1
GO:0031099	regeneration	0.0213	0.0039	5.39	0.169855	0.170966	CDKN1A
GO:0003012	muscle system process	0.0213	0.004	5.28	0.173143	0.170966	STBD1
GO:0009628	response to abiotic stimulus	0.0213	0.004	5.28	0.173143	0.170966	BTG2
GO:0009725	response to hormone	0.0213	0.004	5.28	0.173143	0.170966	BTG2
GO:0009855	determination of bilateral symmetry	0.0213	0.004	5.28	0.173143	0.170966	MSTRG.17463
GO:0016236	macroautophagy	0.0213	0.004	5.28	0.173143	0.170966	STBD1
GO:0055092	sterol homeostasis	0.0213	0.004	5.28	0.173143	0.170966	XBP1
GO:0010557	positive regulation of macromolecule biosynthetic process	0.0213	0.0041	5.17	0.176418	0.171918	XBP1
GO:0030968	endoplasmic reticulum unfolded protein response	0.0213	0.0041	5.17	0.176418	0.171918	XBP1
GO:0031175	neuron projection development	0.0213	0.0041	5.17	0.176418	0.171918	KIRREL3
GO:0098742	cell-cell adhesion via plasma-membrane adhesion molecules	0.0426	0.0163	2.61	0.177944	0.172651	KIRREL3;PCDHGC5
GO:0001959	regulation of cytokine-mediated signaling pathway	0.0213	0.0042	5.07	0.179681	0.173581	USP18
GO:0007219	Notch signaling pathway	0.0213	0.0043	4.97	0.182931	0.175204	CHAC1
GO:0016043	cellular component organization	0.0213	0.0043	4.97	0.182931	0.175204	PCDHGC5
GO:0032434	regulation of proteasomal ubiquitin-dependent protein catabolic process	0.0213	0.0044	4.87	0.186169	0.177543	LRRK2
GO:0006979	response to oxidative stress	0.0213	0.0045	4.69	0.192606	0.1829	XBP1
GO:0007009	plasma membrane organization	0.0213	0.0046	4.61	0.195806	0.184369	PLEKHF1
GO:0032868	response to insulin	0.0213	0.0046	4.61	0.195806	0.184369	XBP1
GO:0007166	cell surface receptor signaling pathway	0.0426	0.0175	2.44	0.19791	0.185568	DTX3;ENSG00000290318
GO:0006631	fatty acid metabolic process	0.0213	0.0048	4.45	0.202168	0.187201	XBP1
GO:0009887	animal organ morphogenesis	0.0213	0.0048	4.45	0.202168	0.187201	HOXC4
GO:0033365	protein localization to organelle	0.0213	0.0048	4.45	0.202168	0.187201	MSTRG.17463
GO:0006612	protein targeting to membrane	0.0213	0.0049	4.37	0.205331	0.189344	STOM
GO:0001666	response to hypoxia	0.0213	0.005	4.3	0.208482	0.189895	HMOX1
GO:0002478	antigen processing and presentation of exogenous peptide antigen	0.0213	0.005	4.3	0.208482	0.189895	MSTRG.17463
GO:0007050	cell cycle arrest	0.0213	0.005	4.3	0.208482	0.189895	CDKN1A
GO:0007626	locomotory behavior	0.0213	0.005	4.22	0.21162	0.191193	LRRK2
GO:0010876	lipid localization	0.0213	0.005	4.22	0.21162	0.191193	APOL6
GO:0009746	response to hexose	0.0213	0.0051	4.16	0.214746	0.193235	SESN2
GO:0043405	regulation of MAP kinase activity	0.0213	0.0052	4.09	0.21786	0.19525	LRRK2
GO:0002431	Fc receptor mediated stimulatory signaling pathway	0.0213	0.0053	4.02	0.220962	0.197238	ENSG00000284292
GO:0001775	cell activation	0.0213	0.0054	3.96	0.224052	0.198408	DGKG
GO:0019079	viral genome replication	0.0213	0.0054	3.96	0.224052	0.198408	STOM
GO:0022904	respiratory electron transport chain	0.0213	0.0055	3.9	0.22713	0.200339	NDUFA1
GO:0042493	response to drug	0.0213	0.0055	3.84	0.230195	0.202244	RAPGEF3
GO:0048534	hematopoietic or lymphoid organ development	0.0213	0.0056	3.78	0.233249	0.204123	KIRREL3
GO:0006508	proteolysis	0.0213	0.0058	3.67	0.239322	0.208619	HSPA5
GO:0019941	modification-dependent protein catabolic process	0.0213	0.006	3.57	0.245347	0.212214	USP18
GO:0021543	pallium development	0.0213	0.006	3.57	0.245347	0.212214	KIRREL3
GO:0000082	G1/S transition of mitotic cell cycle	0.0213	0.006	3.52	0.248342	0.21258	CDKN1A
GO:0044767	single-organism developmental process	0.0213	0.006	3.52	0.248342	0.21258	RBM20
GO:0043087	regulation of GTPase activity	0.0638	0.0368	1.74	0.248629	0.21258	LRRK2;MSTRG.25088;RAPGEF3
GO:0009967	positive regulation of signal transduction	0.0213	0.0062	3.43	0.254298	0.215774	XBP1
GO:0030030	cell projection organization	0.0213	0.0062	3.43	0.254298	0.215774	BTG2
GO:0030177	positive regulation of Wnt signaling pathway	0.0213	0.0063	3.38	0.257258	0.217459	LRRK2
GO:0051707	response to other organism	0.0213	0.0064	3.34	0.260207	0.219122	EDARADD
GO:0009653	anatomical structure morphogenesis	0.0213	0.0065	3.29	0.263145	0.220762	KIRREL3
GO:0034728	nucleosome organization	0.0213	0.0065	3.25	0.266071	0.222319	NAP1L2
GO:0048869	cellular developmental process	0.0426	0.0215	1.98	0.267933	0.222319	EDARADD;OSGIN1
GO:0001933	negative regulation of protein phosphorylation	0.0213	0.0066	3.21	0.268985	0.222319	DDIT4
GO:0007179	transforming growth factor beta receptor signaling pathway	0.0213	0.0066	3.21	0.268985	0.222319	HSPA5
GO:0032496	response to lipopolysaccharide	0.0213	0.0068	3.13	0.274781	0.226271	XBP1
GO:0006915	apoptotic process	0.0638	0.0395	1.62	0.283015	0.232195	FAIM;HSPA5;OSGIN1
GO:0006366	transcription from RNA polymerase II promoter	0.1277	0.0964	1.32	0.298212	0.243695	BTG2;EDARADD;HDAC10;MSC;RAPGEF3;XBP1
GO:0000423	mitophagy	0.0213	0.0076	2.82	0.300308	0.243695	STOM
GO:0045444	fat cell differentiation	0.0213	0.0076	2.82	0.300308	0.243695	XBP1
GO:0002252	immune effector process	0.0213	0.0076	2.79	0.303089	0.245061	DDIT4
GO:0006952	defense response	0.0426	0.0238	1.78	0.309042	0.248972	GAGE12F;GAGE12J
GO:0043393	regulation of protein binding	0.0213	0.0079	2.7	0.311369	0.249944	LRRK2
GO:0050691	regulation of defense response to virus by host	0.0213	0.0081	2.64	0.316835	0.252875	STOM
GO:0001934	positive regulation of protein phosphorylation	0.0213	0.0081	2.61	0.319552	0.252875	RAPGEF3
GO:0007399	nervous system development	0.0213	0.0081	2.61	0.319552	0.252875	CHAC1
GO:0044093	positive regulation of molecular function	0.0213	0.0081	2.61	0.319552	0.252875	EDARADD
GO:0040007	growth	0.0213	0.0088	2.41	0.340912	0.268824	XBP1
GO:0006470	protein dephosphorylation	0.0213	0.009	2.37	0.346149	0.271992	MSTRG.17463
GO:0007264	small GTPase mediated signal transduction	0.0213	0.0091	2.35	0.348752	0.273076	CDKN1A
GO:0007266	Rho protein signal transduction	0.0213	0.0091	2.33	0.351345	0.273189	MSTRG.25088
GO:0032147	activation of protein kinase activity	0.0213	0.0091	2.33	0.351345	0.273189	LRRK2
GO:0001932	regulation of protein phosphorylation	0.0213	0.0093	2.28	0.3565	0.27528	XBP1
GO:0016485	protein processing	0.0213	0.0093	2.28	0.3565	0.27528	CHAC1
GO:0000278	mitotic cell cycle	0.0426	0.0268	1.59	0.359831	0.276894	ENSG00000290318;MSTRG.17463
GO:0006954	inflammatory response	0.0213	0.0111	1.92	0.408268	0.313087	HMOX1
GO:0007186	G-protein coupled receptor signaling pathway	0.0213	0.0116	1.84	0.422295	0.321633	DGKG
GO:0048646	anatomical structure formation involved in morphogenesis	0.0213	0.0116	1.84	0.422295	0.321633	XBP1
GO:0006259	DNA metabolic process	0.0213	0.0128	1.66	0.455953	0.346087	BTG2
GO:0006461	protein complex assembly	0.0213	0.0129	1.65	0.458127	0.346558	LRRK2
GO:0015031	protein transport	0.0213	0.0131	1.62	0.462451	0.348647	ARL4D
GO:0051234	establishment of localization	0.0213	0.0133	1.6	0.46674	0.350696	APOL6
GO:0006996	organelle organization	0.0213	0.0141	1.51	0.48769	0.365207	PLEKHF1
GO:0001501	skeletal system development	0.0213	0.0159	1.34	0.529096	0.393573	HOXC4
GO:0006412	translation	0.0213	0.0159	1.34	0.529096	0.393573	BTG2
GO:0016567	protein ubiquitination	0.0213	0.0165	1.29	0.543992	0.40201	HSPA5
GO:0032446	protein modification by small protein conjugation	0.0213	0.0166	1.28	0.545822	0.40201	DTX3
GO:0019221	cytokine-mediated signaling pathway	0.0213	0.0167	1.27	0.547644	0.40201	EDARADD
GO:0030154	cell differentiation	0.0213	0.0167	1.27	0.547644	0.40201	DDIT4
GO:0012501	programmed cell death	0.0213	0.0179	1.19	0.572415	0.418816	CHAC1
GO:0006950	response to stress	0.0213	0.0192	1.11	0.599101	0.436909	ENSG00000290318
GO:0022610	biological adhesion	0.0213	0.0198	1.07	0.610257	0.443595	CD99
GO:0035556	intracellular signal transduction	0.0213	0.0224	0.95	0.656118	0.475383	ARL4D
GO:0006796	phosphate-containing compound metabolic process	0.0213	0.0233	0.92	0.669752	0.483691	DGKG
GO:0006464	cellular protein modification process	0.0213	0.0271	0.78	0.725952	0.522587	ADM2
GO:0044707	single-multicellular organism process	0.0213	0.0366	0.58	0.827242	0.593587	OSGIN1
GO:0006351	transcription, DNA-templated	0.0638	0.0955	0.67	0.839689	0.600588	HOXC4;ZNF469;ZXDA

## Sheet: Sup Fig.11a&e
DMSO vs NSC305787 ( Supplemental Figure 11a, e)
#Pathway	ko_ID	DEgene	gene	DEgene_all	gene_all
Salmonella infection	ko05132	3	284	74	8334	BIRC3;ENSG00000284292;MSTRG.24336	K16060+K05757+K03094
Cellular senescence	ko04218	3	169	74	8334	CCND2;CCNE2;IL1A	K10151+K06626+K04383
PPAR signaling pathway	ko03320	1	82	74	8334	PCK2	K01596
Small cell lung cancer	ko05222	2	91	74	8334	BIRC3;CCNE2	K16060+K06626
Pathways of neurodegeneration - multiple diseases	ko05022	7	507	74	8334	DDIT3;DNAL4;FRAT1;IL1A;LRRK2;RAB39B;WIPI1	K04452+K10412+K03069+K04383+K08844+K07925+K17908
Tight junction	ko04530	1	188	74	8334	ENSG00000284292	K05757
Axon guidance	ko04360	1	184	74	8334	EFNA1	K05462
Huntington disease	ko05016	2	321	74	8334	DNAL4;WIPI1	K10412+K17908
Ferroptosis	ko04216	8	43	74	8334	FTH1;GCLC;GCLM;HMOX1;MAP1LC3B2;SLC3A2;SLC7A11;TFRC	K00522+K11204+K11205+K00510+K10435+K06519+K13869+K06503
Osteoclast differentiation	ko04380	2	131	74	8334	ACP5;IL1A	K14379+K04383
Tuberculosis	ko05152	3	190	74	8334	ATP6V0D2;IL1A;ITGAX	K02146+K04383+K06462
Hematopoietic cell lineage	ko04640	2	110	74	8334	IL1A;TFRC	K04383+K06503
Parathyroid hormone synthesis, secretion and action	ko04928	1	107	74	8334	NR4A2	K08558
Cell adhesion molecules	ko04514	2	159	74	8334	CD274;CD99	K06745+K06520
Glycosaminoglycan biosynthesis - keratan sulfate	ko00533	1	15	74	8334	CHST1	K01022
Leishmaniasis	ko05140	1	82	74	8334	IL1A	K04383
Biosynthesis of amino acids	ko01230	4	81	74	8334	ASNS;CTH;GPT2;PSAT1	K01953+K01758+K00814+K00831
Porphyrin and chlorophyll metabolism	ko00860	2	47	74	8334	ALAS1;HMOX1	K00643+K00510
Melanoma	ko05218	2	76	74	8334	FGF1;FGF5	K18496+K04358
Bacterial invasion of epithelial cells	ko05100	1	82	74	8334	ENSG00000284292	K05757
Insulin signaling pathway	ko04910	1	149	74	8334	PCK2	K01596
Toxoplasmosis	ko05145	1	116	74	8334	BIRC3	K16060
Arginine and proline metabolism	ko00330	1	51	74	8334	P4HA3	K00472
Basal transcription factors	ko03022	1	58	74	8334	ERCC2	K10844
Linoleic acid metabolism	ko00591	1	29	74	8334	PLA2G6	K16343
NOD-like receptor signaling pathway	ko04621	4	190	74	8334	BIRC3;GABARAPL1;TNFAIP3;TXNIP	K16060+K08341+K11859+K20910
2-Oxocarboxylic acid metabolism	ko01210	1	18	74	8334	GPT2	K00814
Melanogenesis	ko04916	1	111	74	8334	EDN1	K16366
Leukocyte transendothelial migration	ko04670	1	120	74	8334	CD99	K06520
Sphingolipid signaling pathway	ko04071	1	124	74	8334	S1PR1	K04288
Inflammatory bowel disease	ko05321	1	72	74	8334	IL1A	K04383
Salivary secretion	ko04970	1	91	74	8334	DMBT1	K13912
Insulin resistance	ko04931	2	115	74	8334	PCK2;TRIB3	K01596+K19518
Viral carcinogenesis	ko05203	3	201	74	8334	ATP6V0D2;CCND2;CCNE2	K02146+K10151+K06626
Gastric cancer	ko05226	4	162	74	8334	CCNE2;FGF1;FGF5;FRAT1	K06626+K18496+K04358+K03069
Adipocytokine signaling pathway	ko04920	1	74	74	8334	PCK2	K01596
Spliceosome	ko03040	1	143	74	8334	MSTRG.3167	K12741
Inflammatory mediator regulation of TRP channels	ko04750	1	100	74	8334	PLA2G6	K16343
Hepatitis B	ko05161	1	166	74	8334	CCNE2	K06626
TGF-beta signaling pathway	ko04350	4	100	74	8334	FST;INHBB;INHBE;MSTRG.24336	K04661+K22687+K22689+K03094
TNF signaling pathway	ko04668	3	115	74	8334	BIRC3;EDN1;TNFAIP3	K16060+K16366+K11859
Cytokine-cytokine receptor interaction	ko04060	4	303	74	8334	GDF15;IL1A;INHBB;INHBE	K05504+K04383+K22687+K22689
Neutrophil extracellular trap formation	ko04613	1	194	74	8334	C5AR1	K04010
NF-kappa B signaling pathway	ko04064	2	112	74	8334	BIRC3;TNFAIP3	K16060+K11859
Neuroactive ligand-receptor interaction	ko04080	5	347	74	8334	APLN;C5AR1;EDN1;F2RL2;S1PR1	K05225+K04010+K16366+K04235+K04288
Nucleotide excision repair	ko03420	1	47	74	8334	ERCC2	K10844
PD-L1 expression and PD-1 checkpoint pathway in cancer	ko05235	1	99	74	8334	CD274	K06745
Glutathione metabolism	ko00480	3	61	74	8334	CHAC1;GCLC;GCLM	K07232+K11204+K11205
One carbon pool by folate	ko00670	1	21	74	8334	ALDH1L2	K00289
Protein processing in endoplasmic reticulum	ko04141	2	172	74	8334	DDIT3;MSTRG.24336	K04452+K03094
Hippo signaling pathway	ko04390	3	167	74	8334	BIRC3;CCND2;FGF1	K16060+K10151+K18496
Influenza A	ko05164	1	182	74	8334	IL1A	K04383
Riboflavin metabolism	ko00740	1	8	74	8334	ACP5	K14379
Alcoholism	ko05034	1	178	74	8334	SLC29A3	K15014
Oocyte meiosis	ko04114	2	150	74	8334	CCNE2;MSTRG.24336	K06626+K03094
Synaptic vesicle cycle	ko04721	2	75	74	8334	ATP6V0D2;SLC6A9	K02146+K05038
Wnt signaling pathway	ko04310	4	178	74	8334	CCND2;FRAT1;MSTRG.24336;RSPO3	K10151+K03069+K03094+K23098
MAPK signaling pathway	ko04010	5	305	74	8334	DDIT3;EFNA1;FGF1;FGF5;IL1A	K04452+K05462+K18496+K04358+K04383
Oxidative phosphorylation	ko00190	1	139	74	8334	ATP6V0D2	K02146
Pathways in cancer	ko05200	8	550	74	8334	BIRC3;CCND2;CCNE2;EDN1;FGF1;FGF5;FRAT1;HMOX1	K16060+K10151+K06626+K16366+K18496+K04358+K03069+K00510
Gastric acid secretion	ko04971	1	76	74	8334	KCNJ15	K05008
Carbon metabolism	ko01200	2	126	74	8334	GPT2;PSAT1	K00814+K00831
Glycine, serine and threonine metabolism	ko00260	3	44	74	8334	ALAS1;CTH;PSAT1	K00643+K01758+K00831
Transcriptional misregulation in cancer	ko05202	3	202	74	8334	BIRC3;CCND2;DDIT3	K16060+K10151+K04452
FoxO signaling pathway	ko04068	6	136	74	8334	CCND2;CCNG2;FBXO32;GABARAPL1;PCK2;S1PR1	K10151+K10146+K10305+K08341+K01596+K04288
Apoptosis	ko04210	2	151	74	8334	BIRC3;DDIT3	K16060+K04452
Apelin signaling pathway	ko04371	2	140	74	8334	APLN;GABARAPL1	K05225+K08341
Mucin type O-glycan biosynthesis	ko00512	1	32	74	8334	GCNT3	K09662
Aldosterone-regulated sodium reabsorption	ko04960	1	40	74	8334	SFN	K06644
JAK-STAT signaling pathway	ko04630	1	172	74	8334	CCND2	K10151
Coronavirus disease - COVID-19	ko05171	3	255	74	8334	C5AR1;MSTRG.2258;MSTRG.6201	K04010+K02947+K02998
Focal adhesion	ko04510	3	208	74	8334	BIRC3;CCND2;ITGA11	K16060+K10151+K06587
Glucagon signaling pathway	ko04922	1	111	74	8334	PCK2	K01596
Fc gamma R-mediated phagocytosis	ko04666	2	105	74	8334	ENSG00000284292;PLA2G6	K05757+K16343
Biosynthesis of cofactors	ko01240	4	159	74	8334	ALAS1;GCLC;GCLM;PSAT1	K00643+K11204+K11205+K00831
Alzheimer disease	ko05010	4	400	74	8334	DDIT3;FRAT1;IL1A;WIPI1	K04452+K03069+K04383+K17908
Hepatocellular carcinoma	ko05225	3	180	74	8334	DPF1;FRAT1;HMOX1	K22198+K03069+K00510
Ribosome	ko03010	2	160	74	8334	MSTRG.2258;MSTRG.6201	K02947+K02998
Mineral absorption	ko04978	2	55	74	8334	FTH1;HMOX1	K00522+K00510
Citrate cycle (TCA cycle)	ko00020	1	35	74	8334	PCK2	K01596
Vascular smooth muscle contraction	ko04270	2	135	74	8334	EDN1;PLA2G6	K16366+K16343
Hedgehog signaling pathway	ko04340	1	53	74	8334	CCND2	K10151
Proximal tubule bicarbonate reclamation	ko04964	1	24	74	8334	PCK2	K01596
Amyotrophic lateral sclerosis	ko05014	5	384	74	8334	DDIT3;DNAL4;MSTRG.3167;RAB39B;WIPI1	K04452+K10412+K12741+K07925+K17908
Thermogenesis	ko04714	1	237	74	8334	DPF1	K22198
Staphylococcus aureus infection	ko05150	1	109	74	8334	C5AR1	K04010
Ras signaling pathway	ko04014	4	250	74	8334	EFNA1;FGF1;FGF5;PLA2G6	K05462+K18496+K04358+K16343
Relaxin signaling pathway	ko04926	1	128	74	8334	EDN1	K16366
Hypertrophic cardiomyopathy	ko05410	2	90	74	8334	EDN1;ITGA11	K16366+K06587
Epstein-Barr virus infection	ko05169	3	212	74	8334	CCND2;CCNE2;TNFAIP3	K10151+K06626+K11859
mTOR signaling pathway	ko04150	3	173	74	8334	DDIT4;SESN2;SLC3A2	K08270+K20394+K06519
IL-17 signaling pathway	ko04657	1	95	74	8334	TNFAIP3	K11859
Ribosome biogenesis in eukaryotes	ko03008	2	90	74	8334	MSTRG.26699;UTP14C	K14569+K14567
Glycolysis / Gluconeogenesis	ko00010	1	72	74	8334	PCK2	K01596
cAMP signaling pathway	ko04024	1	219	74	8334	EDN1	K16366
Lysosome	ko04142	2	138	74	8334	ACP5;ATP6V0D2	K14379+K02146
Dilated cardiomyopathy	ko05414	1	97	74	8334	ITGA11	K06587
Collecting duct acid secretion	ko04966	1	27	74	8334	ATP6V0D2	K02146
Cell cycle	ko04110	4	141	74	8334	CCND2;CCNE2;MSTRG.24336;SFN	K10151+K06626+K03094+K06644
Longevity regulating pathway	ko04211	1	92	74	8334	SESN2	K20394
Measles	ko05162	4	150	74	8334	CCND2;CCNE2;IL1A;TNFAIP3	K10151+K06626+K04383+K11859
Human papillomavirus infection	ko05165	4	346	74	8334	ATP6V0D2;CCND2;CCNE2;ITGA11	K02146+K10151+K06626+K06587
Human T-cell leukemia virus 1 infection	ko05166	2	245	74	8334	CCND2;CCNE2	K10151+K06626
Arrhythmogenic right ventricular cardiomyopathy	ko05412	1	76	74	8334	ITGA11	K06587
Type I diabetes mellitus	ko04940	1	49	74	8334	IL1A	K04383
Alanine, aspartate and glutamate metabolism	ko00250	2	40	74	8334	ASNS;GPT2	K01953+K00814
Renin secretion	ko04924	1	72	74	8334	EDN1	K16366
Pertussis	ko05133	1	79	74	8334	IL1A	K04383
Mitophagy - animal	ko04137	1	78	74	8334	GABARAPL1	K08341
Yersinia infection	ko05135	1	150	74	8334	ENSG00000284292	K05757
Prostate cancer	ko05215	1	103	74	8334	CCNE2	K06626
Non-alcoholic fatty liver disease	ko04932	2	163	74	8334	DDIT3;IL1A	K04452+K04383
Cushing syndrome	ko04934	1	172	74	8334	CCNE2	K06626
Calcium signaling pathway	ko04020	2	263	74	8334	FGF1;FGF5	K18496+K04358
Pyruvate metabolism	ko00620	1	52	74	8334	PCK2	K01596
Vitamin B6 metabolism	ko00750	1	6	74	8334	PSAT1	K00831
Breast cancer	ko05224	3	162	74	8334	FGF1;FGF5;FRAT1	K18496+K04358+K03069
Glycerophospholipid metabolism	ko00564	1	99	74	8334	PLA2G6	K16343
Prolactin signaling pathway	ko04917	1	72	74	8334	CCND2	K10151
Apoptosis - multiple species	ko04215	1	34	74	8334	BIRC3	K16060
Selenocompound metabolism	ko00450	1	19	74	8334	CTH	K01758
Complement and coagulation cascades	ko04610	3	94	74	8334	C5AR1;F2RL2;ITGAX	K04010+K04235+K06462
Steroid hormone biosynthesis	ko00140	1	69	74	8334	HSD17B2	K13368
Endocytosis	ko04144	2	283	74	8334	ENSG00000284292;TFRC	K05757+K06503
Spinocerebellar ataxia	ko05017	1	154	74	8334	WIPI1	K17908
Regulation of actin cytoskeleton	ko04810	5	232	74	8334	ENSG00000284292;FGF1;FGF5;ITGA11;ITGAX	K05757+K18496+K04358+K06587+K06462
Cysteine and methionine metabolism	ko00270	4	53	74	8334	CTH;GCLC;GCLM;PSAT1	K01758+K11204+K11205+K00831
Arginine biosynthesis	ko00220	1	22	74	8334	GPT2	K00814
Ether lipid metabolism	ko00565	1	49	74	8334	PLA2G6	K16343
alpha-Linolenic acid metabolism	ko00592	1	24	74	8334	PLA2G6	K16343
Shigellosis	ko05131	1	83	74	8334	WIPI1	K17908
PI3K-Akt signaling pathway	ko04151	8	374	74	8334	CCND2;CCNE2;DDIT4;EFNA1;FGF1;FGF5;ITGA11;PCK2	K10151+K06626+K08270+K05462+K18496+K04358+K06587+K01596
Rap1 signaling pathway	ko04015	3	225	74	8334	EFNA1;FGF1;FGF5	K05462+K18496+K04358
Parkinson disease	ko05012	2	266	74	8334	DDIT3;LRRK2	K04452+K08844
HIF-1 signaling pathway	ko04066	3	115	74	8334	EDN1;HMOX1;TFRC	K16366+K00510+K06503
ECM-receptor interaction	ko04512	1	87	74	8334	ITGA11	K06587
p53 signaling pathway	ko04115	5	73	74	8334	CCND2;CCNE2;CCNG2;SESN2;SFN	K10151+K06626+K10146+K20394+K06644
Protein digestion and absorption	ko04974	1	98	74	8334	SLC3A2	K06519
Rheumatoid arthritis	ko05323	3	104	74	8334	ACP5;ATP6V0D2;IL1A	K14379+K02146+K04383
AGE-RAGE signaling pathway in diabetic complications	ko04933	2	101	74	8334	EDN1;IL1A	K16366+K04383
AMPK signaling pathway	ko04152	1	131	74	8334	PCK2	K01596
Autophagy - other	ko04136	2	33	74	8334	GABARAPL1;WIPI1	K08341+K17908
Signaling pathways regulating pluripotency of stem cells	ko04550	2	155	74	8334	INHBB;INHBE	K22687+K22689
Necroptosis	ko04217	4	168	74	8334	BIRC3;FTH1;IL1A;TNFAIP3	K16060+K00522+K04383+K11859
Ovarian steroidogenesis	ko04913	1	56	74	8334	HSD17B2	K13368
Phagosome	ko04145	2	175	74	8334	ATP6V0D2;TFRC	K02146+K06503
Graft-versus-host disease	ko05332	1	45	74	8334	IL1A	K04383
Proteoglycans in cancer	ko05205	1	224	74	8334	PDCD4	K16865
Prion disease	ko05020	2	289	74	8334	DDIT3;IL1A	K04452+K04383
Aldosterone synthesis and secretion	ko04925	1	100	74	8334	NR4A2	K08558
Fluid shear stress and atherosclerosis	ko05418	3	143	74	8334	EDN1;HMOX1;IL1A	K16366+K00510+K04383
Platinum drug resistance	ko01524	1	73	74	8334	BIRC3	K16060
Ubiquitin mediated proteolysis	ko04120	2	167	74	8334	BIRC3;MSTRG.24336	K16060+K03094
Herpes simplex virus 1 infection	ko05168	1	568	74	8334	BIRC3	K16060
Autophagy - animal	ko04140	4	152	74	8334	DDIT4;GABARAPL1;RAB39B;WIPI1	K08270+K08341+K07925+K17908
MicroRNAs in cancer	ko05206	6	165	74	8334	CCND2;CCNE2;DDIT4;EFNA1;HMOX1;PDCD4	K10151+K06626+K08270+K05462+K00510+K16865
Arachidonic acid metabolism	ko00590	1	70	74	8334	PLA2G6	K16343

## Sheet: Sup Fig.11b
DMSO vs NSC305787 UP (Supplemental Figure 11b)
#Pathway	ko_ID	DEgene	gene	DEgene_all	gene_all
Hedgehog signaling pathway	ko04340	1	53	54	8334	CCND2	K10151
Pathways in cancer	ko05200	3	550	54	8334	CCND2;FRAT1;HMOX1	K10151+K03069+K00510
Cytokine-cytokine receptor interaction	ko04060	3	303	54	8334	GDF15;IL1A;INHBE	K05504+K04383+K22689
HIF-1 signaling pathway	ko04066	1	115	54	8334	HMOX1	K00510
Alzheimer disease	ko05010	4	400	54	8334	DDIT3;FRAT1;IL1A;WIPI1	K04452+K03069+K04383+K17908
Complement and coagulation cascades	ko04610	3	94	54	8334	C5AR1;F2RL2;ITGAX	K04010+K04235+K06462
mTOR signaling pathway	ko04150	3	173	54	8334	DDIT4;SESN2;SLC3A2	K08270+K20394+K06519
Focal adhesion	ko04510	2	208	54	8334	CCND2;ITGA11	K10151+K06587
Epstein-Barr virus infection	ko05169	1	212	54	8334	CCND2	K10151
Phagosome	ko04145	1	175	54	8334	ATP6V0D2	K02146
Viral carcinogenesis	ko05203	2	201	54	8334	ATP6V0D2;CCND2	K02146+K10151
JAK-STAT signaling pathway	ko04630	1	172	54	8334	CCND2	K10151
Human T-cell leukemia virus 1 infection	ko05166	1	245	54	8334	CCND2	K10151
Cysteine and methionine metabolism	ko00270	4	53	54	8334	CTH;GCLC;GCLM;PSAT1	K01758+K11204+K11205+K00831
Arachidonic acid metabolism	ko00590	1	70	54	8334	PLA2G6	K16343
Influenza A	ko05164	1	182	54	8334	IL1A	K04383
FoxO signaling pathway	ko04068	5	136	54	8334	CCND2;CCNG2;FBXO32;GABARAPL1;PCK2	K10151+K10146+K10305+K08341+K01596
Gastric acid secretion	ko04971	1	76	54	8334	KCNJ15	K05008
Hippo signaling pathway	ko04390	1	167	54	8334	CCND2	K10151
Transcriptional misregulation in cancer	ko05202	2	202	54	8334	CCND2;DDIT3	K10151+K04452
Yersinia infection	ko05135	1	150	54	8334	ENSG00000284292	K05757
Parkinson disease	ko05012	2	266	54	8334	DDIT3;LRRK2	K04452+K08844
Cell cycle	ko04110	2	141	54	8334	CCND2;MSTRG.24336	K10151+K03094
2-Oxocarboxylic acid metabolism	ko01210	1	18	54	8334	GPT2	K00814
Oxidative phosphorylation	ko00190	1	139	54	8334	ATP6V0D2	K02146
Aldosterone synthesis and secretion	ko04925	1	100	54	8334	NR4A2	K08558
Glycosaminoglycan biosynthesis - keratan sulfate	ko00533	1	15	54	8334	CHST1	K01022
Cellular senescence	ko04218	2	169	54	8334	CCND2;IL1A	K10151+K04383
PPAR signaling pathway	ko03320	1	82	54	8334	PCK2	K01596
Fluid shear stress and atherosclerosis	ko05418	2	143	54	8334	HMOX1;IL1A	K00510+K04383
Lysosome	ko04142	2	138	54	8334	ACP5;ATP6V0D2	K14379+K02146
Osteoclast differentiation	ko04380	2	131	54	8334	ACP5;IL1A	K14379+K04383
ECM-receptor interaction	ko04512	1	87	54	8334	ITGA11	K06587
Riboflavin metabolism	ko00740	1	8	54	8334	ACP5	K14379
Leukocyte transendothelial migration	ko04670	1	120	54	8334	CD99	K06520
MAPK signaling pathway	ko04010	3	305	54	8334	DDIT3;EFNA1;IL1A	K04452+K05462+K04383
Axon guidance	ko04360	1	184	54	8334	EFNA1	K05462
Collecting duct acid secretion	ko04966	1	27	54	8334	ATP6V0D2	K02146
Measles	ko05162	2	150	54	8334	CCND2;IL1A	K10151+K04383
Citrate cycle (TCA cycle)	ko00020	1	35	54	8334	PCK2	K01596
Arginine and proline metabolism	ko00330	1	51	54	8334	P4HA3	K00472
Neutrophil extracellular trap formation	ko04613	1	194	54	8334	C5AR1	K04010
Prion disease	ko05020	2	289	54	8334	DDIT3;IL1A	K04452+K04383
Graft-versus-host disease	ko05332	1	45	54	8334	IL1A	K04383
Linoleic acid metabolism	ko00591	1	29	54	8334	PLA2G6	K16343
Ribosome biogenesis in eukaryotes	ko03008	1	90	54	8334	UTP14C	K14567
Hepatocellular carcinoma	ko05225	2	180	54	8334	FRAT1;HMOX1	K03069+K00510
Ras signaling pathway	ko04014	2	250	54	8334	EFNA1;PLA2G6	K05462+K16343
Inflammatory bowel disease	ko05321	1	72	54	8334	IL1A	K04383
Glycine, serine and threonine metabolism	ko00260	2	44	54	8334	CTH;PSAT1	K01758+K00831
p53 signaling pathway	ko04115	3	73	54	8334	CCND2;CCNG2;SESN2	K10151+K10146+K20394
NOD-like receptor signaling pathway	ko04621	2	190	54	8334	GABARAPL1;TXNIP	K08341+K20910
Necroptosis	ko04217	2	168	54	8334	FTH1;IL1A	K00522+K04383
Tuberculosis	ko05152	3	190	54	8334	ATP6V0D2;IL1A;ITGAX	K02146+K04383+K06462
Bacterial invasion of epithelial cells	ko05100	1	82	54	8334	ENSG00000284292	K05757
Synaptic vesicle cycle	ko04721	2	75	54	8334	ATP6V0D2;SLC6A9	K02146+K05038
Alanine, aspartate and glutamate metabolism	ko00250	2	40	54	8334	ASNS;GPT2	K01953+K00814
Glutathione metabolism	ko00480	3	61	54	8334	CHAC1;GCLC;GCLM	K07232+K11204+K11205
Amyotrophic lateral sclerosis	ko05014	4	384	54	8334	DDIT3;DNAL4;RAB39B;WIPI1	K04452+K10412+K07925+K17908
Regulation of actin cytoskeleton	ko04810	3	232	54	8334	ENSG00000284292;ITGA11;ITGAX	K05757+K06587+K06462
Proximal tubule bicarbonate reclamation	ko04964	1	24	54	8334	PCK2	K01596
Glycerophospholipid metabolism	ko00564	1	99	54	8334	PLA2G6	K16343
Ubiquitin mediated proteolysis	ko04120	1	167	54	8334	MSTRG.24336	K03094
Hematopoietic cell lineage	ko04640	1	110	54	8334	IL1A	K04383
Endocytosis	ko04144	1	283	54	8334	ENSG00000284292	K05757
Ether lipid metabolism	ko00565	1	49	54	8334	PLA2G6	K16343
Wnt signaling pathway	ko04310	4	178	54	8334	CCND2;FRAT1;MSTRG.24336;RSPO3	K10151+K03069+K03094+K23098
Neuroactive ligand-receptor interaction	ko04080	2	347	54	8334	C5AR1;F2RL2	K04010+K04235
Leishmaniasis	ko05140	1	82	54	8334	IL1A	K04383
Staphylococcus aureus infection	ko05150	1	109	54	8334	C5AR1	K04010
Insulin resistance	ko04931	2	115	54	8334	PCK2;TRIB3	K01596+K19518
Pyruvate metabolism	ko00620	1	52	54	8334	PCK2	K01596
Oocyte meiosis	ko04114	1	150	54	8334	MSTRG.24336	K03094
Arrhythmogenic right ventricular cardiomyopathy	ko05412	1	76	54	8334	ITGA11	K06587
Salmonella infection	ko05132	2	284	54	8334	ENSG00000284292;MSTRG.24336	K05757+K03094
Signaling pathways regulating pluripotency of stem cells	ko04550	1	155	54	8334	INHBE	K22689
Fc gamma R-mediated phagocytosis	ko04666	2	105	54	8334	ENSG00000284292;PLA2G6	K05757+K16343
alpha-Linolenic acid metabolism	ko00592	1	24	54	8334	PLA2G6	K16343
Apelin signaling pathway	ko04371	1	140	54	8334	GABARAPL1	K08341
Human papillomavirus infection	ko05165	3	346	54	8334	ATP6V0D2;CCND2;ITGA11	K02146+K10151+K06587
Autophagy - other	ko04136	2	33	54	8334	GABARAPL1;WIPI1	K08341+K17908
MicroRNAs in cancer	ko05206	5	165	54	8334	CCND2;DDIT4;EFNA1;HMOX1;PDCD4	K10151+K08270+K05462+K00510+K16865
TGF-beta signaling pathway	ko04350	2	100	54	8334	INHBE;MSTRG.24336	K22689+K03094
Protein processing in endoplasmic reticulum	ko04141	2	172	54	8334	DDIT3;MSTRG.24336	K04452+K03094
Salivary secretion	ko04970	1	91	54	8334	DMBT1	K13912
Apoptosis	ko04210	1	151	54	8334	DDIT3	K04452
Pertussis	ko05133	1	79	54	8334	IL1A	K04383
Biosynthesis of cofactors	ko01240	3	159	54	8334	GCLC;GCLM;PSAT1	K11204+K11205+K00831
Hypertrophic cardiomyopathy	ko05410	1	90	54	8334	ITGA11	K06587
Type I diabetes mellitus	ko04940	1	49	54	8334	IL1A	K04383
Insulin signaling pathway	ko04910	1	149	54	8334	PCK2	K01596
Alcoholism	ko05034	1	178	54	8334	SLC29A3	K15014
One carbon pool by folate	ko00670	1	21	54	8334	ALDH1L2	K00289
Dilated cardiomyopathy	ko05414	1	97	54	8334	ITGA11	K06587
Shigellosis	ko05131	1	83	54	8334	WIPI1	K17908
Longevity regulating pathway	ko04211	1	92	54	8334	SESN2	K20394
Gastric cancer	ko05226	1	162	54	8334	FRAT1	K03069
Glycolysis / Gluconeogenesis	ko00010	1	72	54	8334	PCK2	K01596
AGE-RAGE signaling pathway in diabetic complications	ko04933	1	101	54	8334	IL1A	K04383
Carbon metabolism	ko01200	2	126	54	8334	GPT2;PSAT1	K00814+K00831
Coronavirus disease - COVID-19	ko05171	2	255	54	8334	C5AR1;MSTRG.2258	K04010+K02947
Parathyroid hormone synthesis, secretion and action	ko04928	1	107	54	8334	NR4A2	K08558
Mineral absorption	ko04978	2	55	54	8334	FTH1;HMOX1	K00522+K00510
Rap1 signaling pathway	ko04015	1	225	54	8334	EFNA1	K05462
Protein digestion and absorption	ko04974	1	98	54	8334	SLC3A2	K06519
Ribosome	ko03010	1	160	54	8334	MSTRG.2258	K02947
Mitophagy - animal	ko04137	1	78	54	8334	GABARAPL1	K08341
Pathways of neurodegeneration - multiple diseases	ko05022	7	507	54	8334	DDIT3;DNAL4;FRAT1;IL1A;LRRK2;RAB39B;WIPI1	K04452+K10412+K03069+K04383+K08844+K07925+K17908
AMPK signaling pathway	ko04152	1	131	54	8334	PCK2	K01596
Inflammatory mediator regulation of TRP channels	ko04750	1	100	54	8334	PLA2G6	K16343
Mucin type O-glycan biosynthesis	ko00512	1	32	54	8334	GCNT3	K09662
Adipocytokine signaling pathway	ko04920	1	74	54	8334	PCK2	K01596
PI3K-Akt signaling pathway	ko04151	5	374	54	8334	CCND2;DDIT4;EFNA1;ITGA11;PCK2	K10151+K08270+K05462+K06587+K01596
Biosynthesis of amino acids	ko01230	4	81	54	8334	ASNS;CTH;GPT2;PSAT1	K01953+K01758+K00814+K00831
Breast cancer	ko05224	1	162	54	8334	FRAT1	K03069
Vascular smooth muscle contraction	ko04270	1	135	54	8334	PLA2G6	K16343
Autophagy - animal	ko04140	4	152	54	8334	DDIT4;GABARAPL1;RAB39B;WIPI1	K08270+K08341+K07925+K17908
Tight junction	ko04530	1	188	54	8334	ENSG00000284292	K05757
Spinocerebellar ataxia	ko05017	1	154	54	8334	WIPI1	K17908
Cell adhesion molecules	ko04514	1	159	54	8334	CD99	K06520
Glucagon signaling pathway	ko04922	1	111	54	8334	PCK2	K01596
Arginine biosynthesis	ko00220	1	22	54	8334	GPT2	K00814
Vitamin B6 metabolism	ko00750	1	6	54	8334	PSAT1	K00831
Porphyrin and chlorophyll metabolism	ko00860	1	47	54	8334	HMOX1	K00510
Rheumatoid arthritis	ko05323	3	104	54	8334	ACP5;ATP6V0D2;IL1A	K14379+K02146+K04383
Selenocompound metabolism	ko00450	1	19	54	8334	CTH	K01758
Proteoglycans in cancer	ko05205	1	224	54	8334	PDCD4	K16865
Ferroptosis	ko04216	7	43	54	8334	FTH1;GCLC;GCLM;HMOX1;MAP1LC3B2;SLC3A2;SLC7A11	K00522+K11204+K11205+K00510+K10435+K06519+K13869
Prolactin signaling pathway	ko04917	1	72	54	8334	CCND2	K10151
Non-alcoholic fatty liver disease	ko04932	2	163	54	8334	DDIT3;IL1A	K04452+K04383
Huntington disease	ko05016	2	321	54	8334	DNAL4;WIPI1	K10412+K17908

## Sheet: Sup Fig.11c
DMSO vs NSC305787 DOWN (Supplemental Figure 11c)
#Pathway	ko_ID	DEgene	gene	DEgene_all	gene_all
Platinum drug resistance	ko01524	1	73	20	8334	BIRC3	K16060
PI3K-Akt signaling pathway	ko04151	3	374	20	8334	CCNE2;FGF1;FGF5	K06626+K18496+K04358
Porphyrin and chlorophyll metabolism	ko00860	1	47	20	8334	ALAS1	K00643
Gastric cancer	ko05226	3	162	20	8334	CCNE2;FGF1;FGF5	K06626+K18496+K04358
TNF signaling pathway	ko04668	3	115	20	8334	BIRC3;EDN1;TNFAIP3	K16060+K16366+K11859
Herpes simplex virus 1 infection	ko05168	1	568	20	8334	BIRC3	K16060
Spliceosome	ko03040	1	143	20	8334	MSTRG.3167	K12741
NF-kappa B signaling pathway	ko04064	2	112	20	8334	BIRC3;TNFAIP3	K16060+K11859
Aldosterone-regulated sodium reabsorption	ko04960	1	40	20	8334	SFN	K06644
Relaxin signaling pathway	ko04926	1	128	20	8334	EDN1	K16366
Epstein-Barr virus infection	ko05169	2	212	20	8334	CCNE2;TNFAIP3	K06626+K11859
Small cell lung cancer	ko05222	2	91	20	8334	BIRC3;CCNE2	K16060+K06626
PD-L1 expression and PD-1 checkpoint pathway in cancer	ko05235	1	99	20	8334	CD274	K06745
Focal adhesion	ko04510	1	208	20	8334	BIRC3	K16060
Fluid shear stress and atherosclerosis	ko05418	1	143	20	8334	EDN1	K16366
Oocyte meiosis	ko04114	1	150	20	8334	CCNE2	K06626
Endocytosis	ko04144	1	283	20	8334	TFRC	K06503
Melanoma	ko05218	2	76	20	8334	FGF1;FGF5	K18496+K04358
Glycine, serine and threonine metabolism	ko00260	1	44	20	8334	ALAS1	K00643
Ras signaling pathway	ko04014	2	250	20	8334	FGF1;FGF5	K18496+K04358
Phagosome	ko04145	1	175	20	8334	TFRC	K06503
Apelin signaling pathway	ko04371	1	140	20	8334	APLN	K05225
Human papillomavirus infection	ko05165	1	346	20	8334	CCNE2	K06626
Prostate cancer	ko05215	1	103	20	8334	CCNE2	K06626
Cushing syndrome	ko04934	1	172	20	8334	CCNE2	K06626
NOD-like receptor signaling pathway	ko04621	2	190	20	8334	BIRC3;TNFAIP3	K16060+K11859
Melanogenesis	ko04916	1	111	20	8334	EDN1	K16366
MAPK signaling pathway	ko04010	2	305	20	8334	FGF1;FGF5	K18496+K04358
Steroid hormone biosynthesis	ko00140	1	69	20	8334	HSD17B2	K13368
Neuroactive ligand-receptor interaction	ko04080	3	347	20	8334	APLN;EDN1;S1PR1	K05225+K16366+K04288
TGF-beta signaling pathway	ko04350	2	100	20	8334	FST;INHBB	K04661+K22687
Viral carcinogenesis	ko05203	1	201	20	8334	CCNE2	K06626
Ribosome	ko03010	1	160	20	8334	MSTRG.6201	K02998
Cell adhesion molecules	ko04514	1	159	20	8334	CD274	K06745
Vascular smooth muscle contraction	ko04270	1	135	20	8334	EDN1	K16366
Transcriptional misregulation in cancer	ko05202	1	202	20	8334	BIRC3	K16060
Thermogenesis	ko04714	1	237	20	8334	DPF1	K22198
Regulation of actin cytoskeleton	ko04810	2	232	20	8334	FGF1;FGF5	K18496+K04358
Salmonella infection	ko05132	1	284	20	8334	BIRC3	K16060
cAMP signaling pathway	ko04024	1	219	20	8334	EDN1	K16366
Ribosome biogenesis in eukaryotes	ko03008	1	90	20	8334	MSTRG.26699	K14569
Coronavirus disease - COVID-19	ko05171	1	255	20	8334	MSTRG.6201	K02998
AGE-RAGE signaling pathway in diabetic complications	ko04933	1	101	20	8334	EDN1	K16366
IL-17 signaling pathway	ko04657	1	95	20	8334	TNFAIP3	K11859
Sphingolipid signaling pathway	ko04071	1	124	20	8334	S1PR1	K04288
Ovarian steroidogenesis	ko04913	1	56	20	8334	HSD17B2	K13368
Human T-cell leukemia virus 1 infection	ko05166	1	245	20	8334	CCNE2	K06626
Cytokine-cytokine receptor interaction	ko04060	1	303	20	8334	INHBB	K22687
MicroRNAs in cancer	ko05206	1	165	20	8334	CCNE2	K06626
Signaling pathways regulating pluripotency of stem cells	ko04550	1	155	20	8334	INHBB	K22687
Necroptosis	ko04217	2	168	20	8334	BIRC3;TNFAIP3	K16060+K11859
Toxoplasmosis	ko05145	1	116	20	8334	BIRC3	K16060
Measles	ko05162	2	150	20	8334	CCNE2;TNFAIP3	K06626+K11859
Cellular senescence	ko04218	1	169	20	8334	CCNE2	K06626
Cell cycle	ko04110	2	141	20	8334	CCNE2;SFN	K06626+K06644
FoxO signaling pathway	ko04068	1	136	20	8334	S1PR1	K04288
Nucleotide excision repair	ko03420	1	47	20	8334	ERCC2	K10844
Hepatitis B	ko05161	1	166	20	8334	CCNE2	K06626
HIF-1 signaling pathway	ko04066	2	115	20	8334	EDN1;TFRC	K16366+K06503
Hematopoietic cell lineage	ko04640	1	110	20	8334	TFRC	K06503
Biosynthesis of cofactors	ko01240	1	159	20	8334	ALAS1	K00643
Renin secretion	ko04924	1	72	20	8334	EDN1	K16366
Hippo signaling pathway	ko04390	2	167	20	8334	BIRC3;FGF1	K16060+K18496
Ubiquitin mediated proteolysis	ko04120	1	167	20	8334	BIRC3	K16060
Ferroptosis	ko04216	1	43	20	8334	TFRC	K06503
Amyotrophic lateral sclerosis	ko05014	1	384	20	8334	MSTRG.3167	K12741
Hepatocellular carcinoma	ko05225	1	180	20	8334	DPF1	K22198
Basal transcription factors	ko03022	1	58	20	8334	ERCC2	K10844
p53 signaling pathway	ko04115	2	73	20	8334	CCNE2;SFN	K06626+K06644
Rap1 signaling pathway	ko04015	2	225	20	8334	FGF1;FGF5	K18496+K04358
Pathways in cancer	ko05200	5	550	20	8334	BIRC3;CCNE2;EDN1;FGF1;FGF5	K16060+K06626+K16366+K18496+K04358
Apoptosis - multiple species	ko04215	1	34	20	8334	BIRC3	K16060
Apoptosis	ko04210	1	151	20	8334	BIRC3	K16060
Calcium signaling pathway	ko04020	2	263	20	8334	FGF1;FGF5	K18496+K04358
Hypertrophic cardiomyopathy	ko05410	1	90	20	8334	EDN1	K16366
Breast cancer	ko05224	2	162	20	8334	FGF1;FGF5	K18496+K04358

## Sheet: Sup Fig.11d
DMSO vs NSC305787 (GO C) (Supplemental Figure 11d)
ID	Description	GeneRatio	BgRatio	enrich_factor	pvalue	qvalue	geneID
GO:0005776	autophagosome	0.0098	0.0001	127.14	0.00786552	0.36889	LRRK2
GO:0030666	endocytic vesicle membrane	0.0196	0.0015	13.38	0.00960124	0.36889	ATP6V0D2;DMBT1
GO:0000407	pre-autophagosomal structure	0.0098	0.0002	63.57	0.0156698	0.38562	FAM47E-STBD1
GO:0044425	membrane part	0.0294	0.007	4.19	0.0348881	0.38562	DMBT1;MSTRG.27084;MSTRG.2738
GO:0005767	secondary lysosome	0.0098	0.0004	25.43	0.0387196	0.38562	LRRK2
GO:0005771	multivesicular body	0.0098	0.0005	21.19	0.0462835	0.38562	LRRK2
GO:0043209	myelin sheath	0.0098	0.0005	21.19	0.0462835	0.38562	PLLP
GO:0044853	plasma membrane raft	0.0196	0.0035	5.65	0.0487296	0.38562	HMOX1;LRRK2
GO:0031981	nuclear lumen	0.2157	0.1521	1.42	0.0536409	0.38562	ALAS1;ALPK2;CCND2;CCNE2;FGF1;HBP1;HMOX1;JMY;KDM7A;MSC;MSTRG.18748;MSTRG.19546;MSTRG.2258;MSTRG.24336;MSTRG.26710;MSTRG.2819;MSTRG.9730;NR4A2;PDCD4;PPM1E;PRDM1;SMIM27
GO:0019908	nuclear cyclin-dependent protein kinase holoenzyme complex	0.0098	0.0005	18.16	0.0537885	0.38562	ERCC2
GO:0044421	extracellular region part	0.098	0.0565	1.73	0.0622749	0.38562	ACP5;DMBT1;EDN1;FGF5;HMOX1;LRRK2;MSTRG.19546;PLA2G6;SFN;STC2
GO:0005788	endoplasmic reticulum lumen	0.0098	0.0007	14.13	0.0686234	0.38562	EDN1
GO:0033176	proton-transporting V-type ATPase complex	0.0098	0.0007	14.13	0.0686234	0.38562	ATP6V0D2
GO:0005794	Golgi apparatus	0.0196	0.0046	4.24	0.0808303	0.38562	CHAC1;LRRK2
GO:0031253	cell projection membrane	0.0098	0.0008	11.56	0.0832279	0.38562	ENSG00000284292
GO:0000323	lytic vacuole	0.0294	0.0102	2.89	0.0857948	0.38562	ACP5;MSTRG.18748;MSTRG.26172
GO:0048770	pigment granule	0.0196	0.0049	4.04	0.0878679	0.38562	SLC3A2;TFRC
GO:0015629	actin cytoskeleton	0.0294	0.0104	2.83	0.0903301	0.38562	ARPC4-TTLL3;ENSG00000284292;MSTRG.15112
GO:0015935	small ribosomal subunit	0.0098	0.0012	8.48	0.11176	0.429394	MSTRG.2258
GO:0035859	Seh1-associated complex	0.0098	0.0012	8.48	0.11176	0.429394	SESN2
GO:0005741	mitochondrial outer membrane	0.0098	0.0012	7.95	0.118755	0.434541	LRRK2
GO:0008305	integrin complex	0.0098	0.0014	7.06	0.132581	0.46308	ITGA11
GO:0090544	BAF-type complex	0.0098	0.0015	6.36	0.146192	0.488421	DPF1
GO:0030864	cortical actin cytoskeleton	0.0098	0.0018	5.53	0.166213	0.515877	SPTB
GO:0030141	secretory granule	0.0196	0.0073	2.68	0.171676	0.515877	EDN1;SPACA9
GO:0012505	endomembrane system	0.0294	0.0146	2.02	0.186316	0.515877	EXPH5;S1PR1;SCG5
GO:0008021	synaptic vesicle	0.0098	0.0021	4.71	0.192186	0.515877	LRRK2
GO:0005768	endosome	0.0294	0.0148	1.99	0.192277	0.515877	ARRDC4;ENSG00000284461;MSTRG.26172
GO:0009898	cytoplasmic side of plasma membrane	0.0098	0.0022	4.54	0.198553	0.515877	SPTB
GO:0005737	cytoplasm	0.1569	0.1251	1.25	0.201404	0.515877	C5AR1;CCND2;CCNE2;CTH;DDIT4;ENSG00000284292;FGF1;FRAT1;MSTRG.22337;MSTRG.24336;PDCD4;PLA2G6;RGL4;S1PR1;SESN2;SFN
GO:0030667	secretory granule membrane	0.0098	0.0025	3.97	0.223528	0.554077	DMBT1
GO:0005924	cell-substrate adherens junction	0.0392	0.0247	1.59	0.244305	0.576858	CD99;ENSG00000284292;ITGA11;MSTRG.2258
GO:0005773	vacuole	0.0098	0.0028	3.53	0.247733	0.576858	ATP6V0D2
GO:0044429	mitochondrial part	0.0294	0.0175	1.68	0.264727	0.582671	ALAS1;GPT2;PCK2
GO:0044451	nucleoplasm part	0.0098	0.003	3.26	0.265395	0.582671	CREBRF
GO:0005929	cilium	0.0098	0.0035	2.83	0.299495	0.611801	MSTRG.22337
GO:0098857	membrane microdomain	0.0196	0.0108	1.82	0.301728	0.611801	PLLP;S1PR1
GO:0005886	plasma membrane	0.0882	0.0714	1.24	0.304396	0.611801	ATP6V0D2;C5AR1;CD274;CD99;F2RL2;FAM47E-STBD1;S1PR1;SLC3A2;TFRC
GO:0016591	DNA-directed RNA polymerase II, holoenzyme	0.0098	0.0036	2.71	0.31051	0.611801	ERCC2
GO:0031461	cullin-RING ubiquitin ligase complex	0.0098	0.0038	2.59	0.321353	0.617337	MSTRG.24336
GO:0005875	microtubule associated complex	0.0098	0.0042	2.35	0.347728	0.651712	DNAL4
GO:0019028	viral capsid	0.0098	0.0045	2.19	0.368096	0.673458	BSCL2
GO:0010008	endosome membrane	0.0098	0.0047	2.08	0.382956	0.684353	TFRC
GO:0031985	Golgi cisterna	0.0098	0.005	1.96	0.402234	0.702466	MSTRG.26172
GO:0012506	vesicle membrane	0.0098	0.0058	1.7	0.447857	0.722133	SFN
GO:0043025	neuronal cell body	0.0098	0.0059	1.65	0.456559	0.722133	LRRK2
GO:0016021	integral component of membrane	0.0098	0.0063	1.55	0.477725	0.722133	BSCL2
GO:0071944	cell periphery	0.0098	0.0063	1.55	0.477725	0.722133	FGF1
GO:0036464	cytoplasmic ribonucleoprotein granule	0.0098	0.0064	1.53	0.481859	0.722133	MSTRG.18748
GO:0033267	axon part	0.0098	0.0065	1.51	0.485961	0.722133	LRRK2
GO:0042995	cell projection	0.0196	0.0161	1.22	0.491586	0.722133	DNAL4;RAB39B
GO:0044444	cytoplasmic part	0.0294	0.0259	1.14	0.494975	0.722133	GCLC;HMOX1;STC2
GO:0005882	intermediate filament	0.0098	0.0067	1.46	0.498074	0.722133	KRTAP2-3
GO:0098858	actin-based cell projection	0.0098	0.0075	1.31	0.536446	0.72896	LRRK2
GO:0031224	intrinsic component of membrane	0.3039	0.3048	1	0.544754	0.72896	ACP5;C5AR1;CCPG1;CD274;CD99;CHST1;CLIP4;F2RL2;FAM47E-STBD1;FGF5;GCLC;GCNT3;HMOX1;HSD17B2;MSTRG.1265;MSTRG.19546;MSTRG.21417;MYCT1;PLA2G6;PLD5P1;PLLP;S1PR1;SLC12A8;SLC29A3;SLC3A2;SMIM14;SPATA31C1;SUSD4;TFRC;TREM1;UPK3BL1
GO:0044424	intracellular part	0.049	0.048	1.02	0.544968	0.72896	CCNG2;CD99;MSTRG.25329;REPS2;SH3BP1
GO:0015630	microtubule cytoskeleton	0.0196	0.0184	1.07	0.561545	0.72896	PLA2G6;TTLL1
GO:0032991	macromolecular complex	0.0294	0.0288	1.02	0.565777	0.72896	MSTRG.21536;PPM1E;SPTB
GO:0005740	mitochondrial envelope	0.0098	0.0082	1.2	0.568489	0.72896	TXNIP
GO:0005887	integral component of plasma membrane	0.0098	0.0083	1.19	0.571911	0.72896	ITGAX
GO:0005770	late endosome	0.0098	0.0084	1.17	0.578674	0.72896	SLC29A3
GO:0030425	dendrite	0.0098	0.0088	1.12	0.595124	0.729801	LRRK2
GO:0005615	extracellular space	0.0098	0.0089	1.11	0.598337	0.729801	TFRC
GO:0005819	spindle	0.0098	0.0099	0.99	0.637876	0.757328	ERCC2
GO:0044464	cell part	0.0196	0.0214	0.92	0.644494	0.757328	FGF5;TREM1
GO:0005576	extracellular region	0.1275	0.1366	0.93	0.650472	0.757328	ATP6V0D2;CD274;CTH;ENSG00000284292;GCNT3;MSTRG.15112;MSTRG.2258;MSTRG.24336;MSTRG.26172;NUPR1;PCK2;PLLP;SLC3A2
GO:0044440	endosomal part	0.0098	0.0108	0.91	0.670941	0.7695	ATP6V0D2
GO:0016020	membrane	0.0686	0.0793	0.86	0.709251	0.778738	ARRDC4;DNAL4;MSTRG.12103;MSTRG.21536;MSTRG.26172;NUPR1;RAB39B
GO:0005764	lysosome	0.0196	0.0243	0.81	0.713058	0.778738	NUPR1;SLC29A3
GO:0043231	intracellular membrane-bounded organelle	0.2157	0.235	0.92	0.713676	0.778738	BSCL2;CTH;DDIT4;FAM47E-STBD1;MSTRG.12103;MSTRG.21536;MSTRG.22337;MSTRG.27084;MSTRG.3167;MSTRG.5181;MYCT1;PLA2G6;PLD5P1;RAB39B;SESN2;SFN;SLC3A2;SLFN5;SMIM14;STC2;TFRC;ZNF469
GO:0005813	centrosome	0.0098	0.0123	0.79	0.719533	0.778738	MSTRG.19546
GO:0031012	extracellular matrix	0.0098	0.0132	0.74	0.743156	0.793134	FGF1
GO:0005635	nuclear envelope	0.0098	0.0137	0.71	0.757151	0.797001	CCND2
GO:0005783	endoplasmic reticulum	0.0098	0.0145	0.68	0.775844	0.805642	P4HA3
GO:0044431	Golgi apparatus part	0.0196	0.0291	0.67	0.801192	0.82087	CHST1;GCNT3
GO:0016604	nuclear body	0.0098	0.0174	0.56	0.834761	0.84401	MSTRG.10845
GO:0043232	intracellular non-membrane-bounded organelle	0.0098	0.019	0.51	0.860442	0.858678	JMY
GO:0019866	organelle inner membrane	0.0098	0.0219	0.45	0.896437	0.86877	LRRK2
GO:0005815	microtubule organizing center	0.0098	0.0221	0.44	0.898915	0.86877	MSTRG.24336
GO:0043005	neuron projection	0.0098	0.0227	0.43	0.904472	0.86877	NUPR1
GO:0043234	protein complex	0.0294	0.0549	0.54	0.924179	0.876739	CCND2;LRRK2;MSTRG.24336

## Sheet: Sup Fig.11f
DMSO vs NSC305787 (GO BP) (Supplemental Figure 11f)
ID	Description	GeneRatio	BgRatio	enrich_factor	pvalue	qvalue	geneID
GO:0000302	response to reactive oxygen species	0.0388	0.0045	8.57	0.0011962	0.135116	EDN1;HMOX1;SESN2;TXNIP
GO:0071900	regulation of protein serine/threonine kinase activity	0.0291	0.0023	12.85	0.00157892	0.135116	CCNE2;SESN2;SFN
GO:0032305	positive regulation of icosanoid secretion	0.0194	0.0008	25.7	0.00256173	0.135116	EDN1;PLA2G6
GO:0001101	response to acid chemical	0.0388	0.0058	6.7	0.00296226	0.135116	ACP5;HSD17B2;MSTRG.10845;TFRC
GO:0045010	actin nucleation	0.0291	0.0029	10.21	0.0030918	0.135116	ARPC4-TTLL3;ENSG00000284292;JMY
GO:0001525	angiogenesis	0.0583	0.0142	4.11	0.00343173	0.135116	ADM2;C5AR1;EDN1;ESM1;HMOX1;RSPO3
GO:0043066	negative regulation of apoptotic process	0.0583	0.0145	4.01	0.00384943	0.135116	C5AR1;CTH;GCLC;HMOX1;NR4A2;SFN
GO:0003254	regulation of membrane depolarization	0.0194	0.0009	21.03	0.00386985	0.135116	GCLC;LRRK2
GO:0032386	regulation of intracellular transport	0.0194	0.001	19.28	0.00461772	0.135116	CREBRF;LRRK2
GO:0002887	negative regulation of myeloid leukocyte mediated immunity	0.0194	0.0012	16.52	0.00629556	0.135116	ENSG00000284461;HMOX1
GO:0031398	positive regulation of protein ubiquitination	0.0194	0.0013	15.42	0.00722337	0.135116	ARRDC4;LRRK2
GO:0198738	cell-cell signaling by wnt	0.0291	0.004	7.23	0.00819011	0.135116	FRAT1;HBP1;MSTRG.24336
GO:0007200	phospholipase C-activating G-protein coupled receptor signaling pathway	0.0194	0.0013	14.46	0.00820901	0.135116	EDN1;S1PR1
GO:0048469	cell maturation	0.0194	0.0013	14.46	0.00820901	0.135116	ERCC2;NR4A2
GO:0000002	mitochondrial genome maintenance	0.0097	0.0001	115.66	0.00864602	0.135116	SESN2
GO:0002430	complement receptor mediated signaling pathway	0.0097	0.0001	115.66	0.00864602	0.135116	C5AR1
GO:0015820	leucine transport	0.0097	0.0001	115.66	0.00864602	0.135116	SLC3A2
GO:0018107	peptidyl-threonine phosphorylation	0.0097	0.0001	115.66	0.00864602	0.135116	LRRK2
GO:0032984	macromolecular complex disassembly	0.0097	0.0001	115.66	0.00864602	0.135116	DDIT4
GO:0035887	aortic smooth muscle cell differentiation	0.0097	0.0001	115.66	0.00864602	0.135116	CTH
GO:0036446	myofibroblast differentiation	0.0097	0.0001	115.66	0.00864602	0.135116	PDCD4
GO:0042107	cytokine metabolic process	0.0097	0.0001	115.66	0.00864602	0.135116	TREM1
GO:0060024	rhythmic synaptic transmission	0.0097	0.0001	115.66	0.00864602	0.135116	EDN1
GO:0060993	kidney morphogenesis	0.0097	0.0001	115.66	0.00864602	0.135116	LRRK2
GO:1905097	regulation of guanyl-nucleotide exchange factor activity	0.0097	0.0001	115.66	0.00864602	0.135116	CCPG1
GO:2000378	negative regulation of reactive oxygen species metabolic process	0.0097	0.0001	115.66	0.00864602	0.135116	ACP5
GO:0006749	glutathione metabolic process	0.0194	0.0014	13.61	0.00925143	0.139222	CHAC1;GCLC
GO:0018200	peptidyl-glutamic acid modification	0.0388	0.0089	4.36	0.0133612	0.174648	MSTRG.12103;MSTRG.21536;MSTRG.27084;TTLL1
GO:0006810	transport	0.0485	0.0138	3.53	0.0138098	0.174648	CD274;GCNT3;MSTRG.2738;PLLP;RAB39B
GO:0001666	response to hypoxia	0.0291	0.005	5.88	0.0143792	0.174648	EDN1;HMOX1;STC2
GO:0007169	transmembrane receptor protein tyrosine kinase signaling pathway	0.0583	0.0196	2.97	0.0158644	0.174648	ATP6V0D2;DDIT4;ENSG00000284292;FGF1;FGF5;TXNIP
GO:0002431	Fc receptor mediated stimulatory signaling pathway	0.0291	0.0053	5.51	0.0171359	0.174648	ENSG00000284292;ENSG00000284461;PLA2G6
GO:0002381	immunoglobulin production involved in immunoglobulin mediated immune response	0.0097	0.0002	57.83	0.017218	0.174648	GCNT3
GO:0006627	protein processing involved in protein targeting to mitochondrion	0.0097	0.0002	57.83	0.017218	0.174648	LRRK2
GO:0010481	epidermal cell division	0.0097	0.0002	57.83	0.017218	0.174648	SFN
GO:0014805	smooth muscle adaptation	0.0097	0.0002	57.83	0.017218	0.174648	HMOX1
GO:0019344	cysteine biosynthetic process	0.0097	0.0002	57.83	0.017218	0.174648	CTH
GO:0050829	defense response to Gram-negative bacterium	0.0097	0.0002	57.83	0.017218	0.174648	TREM1
GO:0070228	regulation of lymphocyte apoptotic process	0.0097	0.0002	57.83	0.017218	0.174648	CD274
GO:1904847	regulation of cell chemotaxis to fibroblast growth factor	0.0097	0.0002	57.83	0.017218	0.174648	FGF1
GO:0001961	positive regulation of cytokine-mediated signaling pathway	0.0194	0.002	9.64	0.018053	0.174648	CREBRF;EDN1
GO:0009408	response to heat	0.0194	0.002	9.64	0.018053	0.174648	FGF1;HMOX1
GO:0042493	response to drug	0.0291	0.0055	5.26	0.0193839	0.183162	EDN1;PPM1E;TFRC
GO:0071621	granulocyte chemotaxis	0.0194	0.0022	8.9	0.0210219	0.183317	EDN1;TREM1
GO:0008284	positive regulation of cell proliferation	0.0485	0.0154	3.14	0.0216166	0.183317	C5AR1;EDN1;FGF1;HMOX1;S1PR1
GO:0035249	synaptic transmission, glutamatergic	0.0194	0.0024	8.26	0.0241789	0.183317	LRRK2;PLA2G6
GO:0002347	response to tumor cell	0.0097	0.0003	38.55	0.0257166	0.183317	TXNIP
GO:0002719	negative regulation of cytokine production involved in immune response	0.0097	0.0003	38.55	0.0257166	0.183317	HMOX1
GO:0006524	alanine catabolic process	0.0097	0.0003	38.55	0.0257166	0.183317	GPT2
GO:0006957	complement activation, alternative pathway	0.0097	0.0003	38.55	0.0257166	0.183317	SUSD4
GO:0007040	lysosome organization	0.0097	0.0003	38.55	0.0257166	0.183317	LRRK2
GO:0014848	urinary tract smooth muscle contraction	0.0097	0.0003	38.55	0.0257166	0.183317	PLA2G6
GO:0021538	epithalamus development	0.0097	0.0003	38.55	0.0257166	0.183317	NR4A2
GO:0031324	negative regulation of cellular metabolic process	0.0097	0.0003	38.55	0.0257166	0.183317	EDN1
GO:0031326	regulation of cellular biosynthetic process	0.0097	0.0003	38.55	0.0257166	0.183317	STC2
GO:1901019	regulation of calcium ion transmembrane transporter activity	0.0097	0.0003	38.55	0.0257166	0.183317	PLA2G6
GO:1902774	late endosome to lysosome transport	0.0097	0.0003	38.55	0.0257166	0.183317	LRRK2
GO:0006360	transcription from RNA polymerase I promoter	0.0194	0.0025	7.71	0.0275167	0.187467	ERCC2;MSTRG.9730
GO:0007188	adenylate cyclase-modulating G-protein coupled receptor signaling pathway	0.0194	0.0025	7.71	0.0275167	0.187467	ADM2;S1PR1
GO:0030154	cell differentiation	0.0485	0.0167	2.91	0.0290587	0.187467	BSCL2;DDIT4;DMBT1;FGF5;S1PR1
GO:0001942	hair follicle development	0.0194	0.0026	7.46	0.0292512	0.187467	ERCC2;FST
GO:0043009	chordate embryonic development	0.0388	0.0115	3.38	0.0308933	0.187467	EDN1;ERCC2;HSD17B2;MSTRG.9730
GO:0002064	epithelial cell development	0.0194	0.0027	7.23	0.0310283	0.187467	EXPH5;SFN
GO:0051480	regulation of cytosolic calcium ion concentration	0.0291	0.0067	4.34	0.0319319	0.187467	C5AR1;EDN1;PLA2G6
GO:0006661	phosphatidylinositol biosynthetic process	0.0194	0.0028	7.01	0.0328471	0.187467	FGF1;FGF5
GO:0002115	store-operated calcium entry	0.0097	0.0003	28.92	0.0341424	0.187467	STC2
GO:0007212	dopamine receptor signaling pathway	0.0097	0.0003	28.92	0.0341424	0.187467	LRRK2
GO:0010661	positive regulation of muscle cell apoptotic process	0.0097	0.0003	28.92	0.0341424	0.187467	PDCD4
GO:0019731	antibacterial humoral response	0.0097	0.0003	28.92	0.0341424	0.187467	DMBT1
GO:0040011	locomotion	0.0097	0.0003	28.92	0.0341424	0.187467	LRRK2
GO:0046685	response to arsenic-containing substance	0.0097	0.0003	28.92	0.0341424	0.187467	HMOX1
GO:0048755	branching morphogenesis of a nerve	0.0097	0.0003	28.92	0.0341424	0.187467	LRRK2
GO:0051385	response to mineralocorticoid	0.0097	0.0003	28.92	0.0341424	0.187467	EDN1
GO:0061154	endothelial tube morphogenesis	0.0097	0.0003	28.92	0.0341424	0.187467	FGF1
GO:0043087	regulation of GTPase activity	0.0777	0.0368	2.11	0.0357851	0.192084	ENSG00000284461;FGF1;FGF5;LRRK2;RGL4;S1PR1;SH3BP1;SPTB
GO:0002673	regulation of acute inflammatory response	0.0194	0.0029	6.61	0.0366066	0.192084	C5AR1;SUSD4
GO:0032196	transposition	0.0388	0.0123	3.15	0.0385092	0.192084	MSTRG.18748;MSTRG.26710;MSTRG.2819;MSTRG.3167
GO:0002367	cytokine production involved in immune response	0.0097	0.0004	23.13	0.042496	0.192084	TREM1
GO:0006787	porphyrin-containing compound catabolic process	0.0097	0.0004	23.13	0.042496	0.192084	HMOX1
GO:0007585	respiratory gaseous exchange	0.0097	0.0004	23.13	0.042496	0.192084	NR4A2
GO:0010507	negative regulation of autophagy	0.0097	0.0004	23.13	0.042496	0.192084	LRRK2
GO:0021772	olfactory bulb development	0.0097	0.0004	23.13	0.042496	0.192084	LRRK2
GO:0022010	central nervous system myelination	0.0097	0.0004	23.13	0.042496	0.192084	ERCC2
GO:0030902	hindbrain development	0.0097	0.0004	23.13	0.042496	0.192084	C5AR1
GO:0034250	positive regulation of cellular amide metabolic process	0.0097	0.0004	23.13	0.042496	0.192084	PLA2G6
GO:0060746	parental behavior	0.0097	0.0004	23.13	0.042496	0.192084	CREBRF
GO:0042311	vasodilation	0.0194	0.0032	6.09	0.0425381	0.192084	HMOX1;PLA2G6
GO:0002252	immune effector process	0.0291	0.0076	3.81	0.0441434	0.192084	DDIT4;DMBT1;ITGAX
GO:0006809	nitric oxide biosynthetic process	0.0194	0.0033	5.93	0.0445901	0.192084	ACP5;EDN1
GO:0015031	protein transport	0.0388	0.0131	2.97	0.0462063	0.192084	ATP6V0D2;CREBRF;SCG5;TFRC
GO:0009913	epidermal cell differentiation	0.0194	0.0034	5.64	0.0488015	0.192084	ERCC2;TXNIP
GO:0000096	sulfur amino acid metabolic process	0.0097	0.0005	19.28	0.0507781	0.192084	GCLC
GO:0006655	phosphatidylglycerol biosynthetic process	0.0097	0.0005	19.28	0.0507781	0.192084	PLA2G6
GO:0006826	iron ion transport	0.0097	0.0005	19.28	0.0507781	0.192084	TFRC
GO:0010042	response to manganese ion	0.0097	0.0005	19.28	0.0507781	0.192084	LRRK2
GO:0010646	regulation of cell communication	0.0097	0.0005	19.28	0.0507781	0.192084	SCG5
GO:0034599	cellular response to oxidative stress	0.0097	0.0005	19.28	0.0507781	0.192084	HMOX1
GO:0036474	cell death in response to hydrogen peroxide	0.0097	0.0005	19.28	0.0507781	0.192084	LRRK2
GO:0042069	regulation of catecholamine metabolic process	0.0097	0.0005	19.28	0.0507781	0.192084	NR4A2
GO:0043435	response to corticotropin-releasing hormone	0.0097	0.0005	19.28	0.0507781	0.192084	NR4A2
GO:0051353	positive regulation of oxidoreductase activity	0.0097	0.0005	19.28	0.0507781	0.192084	EDN1
GO:0061383	trabecula morphogenesis	0.0097	0.0005	19.28	0.0507781	0.192084	S1PR1
GO:0071230	cellular response to amino acid stimulus	0.0097	0.0005	19.28	0.0507781	0.192084	SESN2
GO:0072676	lymphocyte migration	0.0097	0.0005	19.28	0.0507781	0.192084	S1PR1
GO:0046916	cellular transition metal ion homeostasis	0.0194	0.0035	5.51	0.0509594	0.192084	HMOX1;TFRC
GO:0006775	fat-soluble vitamin metabolic process	0.0291	0.0081	3.58	0.0516508	0.192084	MSTRG.12103;MSTRG.21536;MSTRG.27084
GO:0014070	response to organic cyclic compound	0.0291	0.0081	3.58	0.0516508	0.192084	HMOX1;LRRK2;STC2
GO:0016049	cell growth	0.0583	0.0261	2.23	0.0526276	0.192084	ESM1;MSTRG.26710;MSTRG.2819;OSGIN1;SFN;TFRC
GO:0006887	exocytosis	0.0194	0.0036	5.38	0.0531512	0.192084	EXPH5;PLA2G6
GO:0010594	regulation of endothelial cell migration	0.0194	0.0038	5.14	0.0576333	0.192084	EDN1;FGF1
GO:0030216	keratinocyte differentiation	0.0194	0.0038	5.14	0.0576333	0.192084	MSTRG.10845;SFN
GO:0033554	cellular response to stress	0.0388	0.0142	2.74	0.0587317	0.192084	CREBRF;JMY;PLA2G6;STC2
GO:0000737	DNA catabolic process, endonucleolytic	0.0097	0.0006	16.52	0.0589892	0.192084	SMIM27
GO:0001990	regulation of systemic arterial blood pressure by hormone	0.0097	0.0006	16.52	0.0589892	0.192084	EDN1
GO:0002790	peptide secretion	0.0097	0.0006	16.52	0.0589892	0.192084	EDN1
GO:0002924	negative regulation of humoral immune response mediated by circulating immunoglobulin	0.0097	0.0006	16.52	0.0589892	0.192084	SUSD4
GO:0003018	vascular process in circulatory system	0.0097	0.0006	16.52	0.0589892	0.192084	GCLC
GO:0007567	parturition	0.0097	0.0006	16.52	0.0589892	0.192084	EDN1
GO:0015858	nucleoside transport	0.0097	0.0006	16.52	0.0589892	0.192084	SLC29A3
GO:0036314	response to sterol	0.0097	0.0006	16.52	0.0589892	0.192084	ACP5
GO:0042770	signal transduction in response to DNA damage	0.0097	0.0006	16.52	0.0589892	0.192084	SESN2
GO:0048311	mitochondrion distribution	0.0097	0.0006	16.52	0.0589892	0.192084	LRRK2
GO:0060071	Wnt signaling pathway, planar cell polarity pathway	0.0097	0.0006	16.52	0.0589892	0.192084	RSPO3
GO:0043434	response to peptide hormone	0.0194	0.0039	5.03	0.0599221	0.192084	MSTRG.10845;SESN2
GO:0016477	cell migration	0.0485	0.0205	2.37	0.0603085	0.192084	ACP5;CD274;DDIT4;ITGA11;NR4A2
GO:0002573	myeloid leukocyte differentiation	0.0194	0.0039	4.92	0.062242	0.192084	ACP5;TFRC
GO:0035966	response to topologically incorrect protein	0.0194	0.0039	4.92	0.062242	0.192084	CHAC1;CREBRF
GO:0010038	response to metal ion	0.0291	0.0088	3.3	0.062555	0.192084	ACP5;TFRC;TXNIP
GO:0002237	response to molecule of bacterial origin	0.0291	0.0089	3.27	0.0639878	0.192084	ACP5;C5AR1;EDN1
GO:0002758	innate immune response-activating signal transduction	0.0097	0.0007	14.46	0.06713	0.192084	DMBT1
GO:0002832	negative regulation of response to biotic stimulus	0.0097	0.0007	14.46	0.06713	0.192084	PRDM1
GO:0005996	monosaccharide metabolic process	0.0097	0.0007	14.46	0.06713	0.192084	GCLC
GO:0006352	DNA-templated transcription, initiation	0.0097	0.0007	14.46	0.06713	0.192084	MSTRG.9730
GO:0006693	prostaglandin metabolic process	0.0097	0.0007	14.46	0.06713	0.192084	EDN1
GO:0010259	multicellular organism aging	0.0097	0.0007	14.46	0.06713	0.192084	LRRK2
GO:0014821	phasic smooth muscle contraction	0.0097	0.0007	14.46	0.06713	0.192084	EDN1
GO:0021955	central nervous system neuron axonogenesis	0.0097	0.0007	14.46	0.06713	0.192084	NR4A2
GO:0034694	response to prostaglandin	0.0097	0.0007	14.46	0.06713	0.192084	EDN1
GO:0042130	negative regulation of T cell proliferation	0.0097	0.0007	14.46	0.06713	0.192084	CD274
GO:0042417	dopamine metabolic process	0.0097	0.0007	14.46	0.06713	0.192084	NR4A2
GO:0060538	skeletal muscle organ development	0.0097	0.0007	14.46	0.06713	0.192084	MSC
GO:0071242	cellular response to ammonium ion	0.0097	0.0007	14.46	0.06713	0.192084	LRRK2
GO:0032147	activation of protein kinase activity	0.0291	0.0091	3.18	0.068377	0.194284	C5AR1;FGF1;LRRK2
GO:0016485	protein processing	0.0291	0.0093	3.13	0.0713776	0.197131	CHAC1;MSTRG.26172;SCG5
GO:0016043	cellular component organization	0.0194	0.0043	4.54	0.071817	0.197131	MSTRG.3167;RAB39B
GO:0051726	regulation of cell cycle	0.0194	0.0043	4.54	0.071817	0.197131	CCPG1;PDCD4
GO:0007599	hemostasis	0.0388	0.0153	2.54	0.0728943	0.197131	F2RL2;MSTRG.12103;MSTRG.21536;MSTRG.27084
GO:0032434	regulation of proteasomal ubiquitin-dependent protein catabolic process	0.0194	0.0044	4.45	0.0742814	0.197131	GCLC;LRRK2
GO:0007584	response to nutrient	0.0097	0.0008	12.85	0.075201	0.197131	HMOX1
GO:0010648	negative regulation of cell communication	0.0097	0.0008	12.85	0.075201	0.197131	EDN1
GO:0014820	tonic smooth muscle contraction	0.0097	0.0008	12.85	0.075201	0.197131	EDN1
GO:0032007	negative regulation of TOR signaling	0.0097	0.0008	12.85	0.075201	0.197131	SESN2
GO:0032733	positive regulation of interleukin-10 production	0.0097	0.0008	12.85	0.075201	0.197131	CD274
GO:0035809	regulation of urine volume	0.0097	0.0008	12.85	0.075201	0.197131	EDN1
GO:0042044	fluid transport	0.0097	0.0008	12.85	0.075201	0.197131	EDN1
GO:0001501	skeletal system development	0.0388	0.0159	2.45	0.0811803	0.204889	EDN1;MSTRG.12103;MSTRG.21536;MSTRG.27084
GO:0000045	autophagosome assembly	0.0097	0.0008	11.57	0.0832029	0.204889	LRRK2
GO:0010390	histone monoubiquitination	0.0097	0.0008	11.57	0.0832029	0.204889	MSTRG.24336
GO:0010656	negative regulation of muscle cell apoptotic process	0.0097	0.0008	11.57	0.0832029	0.204889	EDN1
GO:0010737	protein kinase A signaling	0.0097	0.0008	11.57	0.0832029	0.204889	LRRK2
GO:0014031	mesenchymal cell development	0.0097	0.0008	11.57	0.0832029	0.204889	EDN1
GO:0018126	protein hydroxylation	0.0097	0.0008	11.57	0.0832029	0.204889	P4HA3
GO:0034381	plasma lipoprotein particle clearance	0.0097	0.0008	11.57	0.0832029	0.204889	HMOX1
GO:0043241	protein complex disassembly	0.0097	0.0008	11.57	0.0832029	0.204889	FRAT1
GO:0050918	positive chemotaxis	0.0097	0.0008	11.57	0.0832029	0.204889	S1PR1
GO:0006695	cholesterol biosynthetic process	0.0097	0.0009	10.51	0.0911362	0.215291	FGF1
GO:0006813	potassium ion transport	0.0097	0.0009	10.51	0.0911362	0.215291	HBP1
GO:0030835	negative regulation of actin filament depolymerization	0.0097	0.0009	10.51	0.0911362	0.215291	SPTB
GO:0035813	regulation of renal sodium excretion	0.0097	0.0009	10.51	0.0911362	0.215291	EDN1
GO:0042551	neuron maturation	0.0097	0.0009	10.51	0.0911362	0.215291	LRRK2
GO:0070528	protein kinase C signaling	0.0097	0.0009	10.51	0.0911362	0.215291	PLA2G6
GO:0072332	intrinsic apoptotic signaling pathway by p53 class mediator	0.0097	0.0009	10.51	0.0911362	0.215291	MSTRG.9730
GO:0006796	phosphate-containing compound metabolic process	0.0485	0.0233	2.09	0.0919877	0.216047	ACP5;ALPK2;MSTRG.15112;PCK2;SH3BP1
GO:0007626	locomotory behavior	0.0194	0.005	3.86	0.0949129	0.217437	LRRK2;NR4A2
GO:0009746	response to hexose	0.0194	0.0051	3.79	0.0975973	0.217437	SESN2;TXNIP
GO:0001578	microtubule bundle formation	0.0097	0.001	9.64	0.0990015	0.217437	TTLL1
GO:0002066	columnar/cuboidal epithelial cell development	0.0097	0.001	9.64	0.0990015	0.217437	PRDM1
GO:0003156	regulation of animal organ formation	0.0097	0.001	9.64	0.0990015	0.217437	FGF1
GO:0003341	cilium movement	0.0097	0.001	9.64	0.0990015	0.217437	TTLL1
GO:0006779	porphyrin-containing compound biosynthetic process	0.0097	0.001	9.64	0.0990015	0.217437	ALAS1
GO:0010942	positive regulation of cell death	0.0097	0.001	9.64	0.0990015	0.217437	DDIT4
GO:0016079	synaptic vesicle exocytosis	0.0097	0.001	9.64	0.0990015	0.217437	LRRK2
GO:0018022	peptidyl-lysine methylation	0.0097	0.001	9.64	0.0990015	0.217437	MSTRG.25329
GO:0030278	regulation of ossification	0.0097	0.001	9.64	0.0990015	0.217437	S1PR1
GO:0032715	negative regulation of interleukin-6 production	0.0097	0.001	9.64	0.0990015	0.217437	ENSG00000284461
GO:0043405	regulation of MAP kinase activity	0.0194	0.0052	3.73	0.100303	0.219112	FGF1;LRRK2
GO:0001775	cell activation	0.0194	0.0054	3.61	0.105777	0.219163	EDN1;F2RL2
GO:0006954	inflammatory response	0.0291	0.0111	2.63	0.106246	0.219163	ACP5;ENSG00000284461;HMOX1
GO:0002262	myeloid cell homeostasis	0.0097	0.0011	8.9	0.106799	0.219163	HMOX1
GO:0008645	hexose transport	0.0097	0.0011	8.9	0.106799	0.219163	EDN1
GO:0032232	negative regulation of actin filament bundle assembly	0.0097	0.0011	8.9	0.106799	0.219163	S1PR1
GO:0033561	regulation of water loss via skin	0.0097	0.0011	8.9	0.106799	0.219163	SFN
GO:0043331	response to dsRNA	0.0097	0.0011	8.9	0.106799	0.219163	SLC3A2
GO:0046686	response to cadmium ion	0.0097	0.0011	8.9	0.106799	0.219163	HMOX1
GO:0048514	blood vessel morphogenesis	0.0097	0.0011	8.9	0.106799	0.219163	PRDM1
GO:0050808	synapse organization	0.0097	0.0011	8.9	0.106799	0.219163	LRRK2
GO:0051452	intracellular pH reduction	0.0097	0.0011	8.9	0.106799	0.219163	ATP6V0D2
GO:0060706	cell differentiation involved in embryonic placenta development	0.0097	0.0011	8.9	0.106799	0.219163	PRDM1
GO:0007568	aging	0.0291	0.0112	2.61	0.108049	0.220613	MSTRG.26710;MSTRG.2819;PDCD4
GO:0044772	mitotic cell cycle phase transition	0.0194	0.0056	3.45	0.114135	0.225901	CCNE2;ERCC2
GO:0022613	ribonucleoprotein complex biogenesis	0.0097	0.0012	8.26	0.11453	0.225901	MSTRG.9730
GO:0030183	B cell differentiation	0.0097	0.0012	8.26	0.11453	0.225901	PRDM1
GO:0042310	vasoconstriction	0.0097	0.0012	8.26	0.11453	0.225901	EDN1
GO:0045123	cellular extravasation	0.0097	0.0012	8.26	0.11453	0.225901	TREM1
GO:0048015	phosphatidylinositol-mediated signaling	0.0097	0.0012	8.26	0.11453	0.225901	EDN1
GO:0055114	oxidation-reduction process	0.0097	0.0012	8.26	0.11453	0.225901	HMOX1
GO:0001171	reverse transcription	0.0291	0.0115	2.53	0.115379	0.226475	MSTRG.26710;MSTRG.2819;MSTRG.3167
GO:0042742	defense response to bacterium	0.0194	0.0057	3.4	0.116959	0.227752	ACP5;C5AR1
GO:0006366	transcription from RNA polymerase II promoter	0.1359	0.0964	1.41	0.118603	0.227752	C5AR1;CCPG1;CREBRF;EDN1;ERCC2;FGF1;FST;JMY;MSC;MSTRG.21988;NR4A2;PRDM1;S1PR1;TXNIP
GO:0043062	extracellular structure organization	0.0291	0.0118	2.48	0.120998	0.227752	ERCC2;ITGA11;ITGAX
GO:0001893	maternal placenta development	0.0097	0.0013	7.71	0.122195	0.227752	STC2
GO:0002695	negative regulation of leukocyte activation	0.0097	0.0013	7.71	0.122195	0.227752	ENSG00000284461
GO:0009064	glutamine family amino acid metabolic process	0.0097	0.0013	7.71	0.122195	0.227752	GCLC
GO:0009636	response to toxic substance	0.0097	0.0013	7.71	0.122195	0.227752	NR4A2
GO:0015988	energy coupled proton transmembrane transport, against electrochemical gradient	0.0097	0.0013	7.71	0.122195	0.227752	ATP6V0D2
GO:0030001	metal ion transport	0.0097	0.0013	7.71	0.122195	0.227752	SLC12A8
GO:0060078	regulation of postsynaptic membrane potential	0.0097	0.0013	7.71	0.122195	0.227752	LRRK2
GO:0060840	artery development	0.0097	0.0013	7.71	0.122195	0.227752	PRDM1
GO:0001836	release of cytochrome c from mitochondria	0.0291	0.0119	2.44	0.124799	0.231542	MSTRG.26710;MSTRG.2819;PLA2G6
GO:0000266	mitochondrial fission	0.0097	0.0013	7.23	0.129794	0.235435	LRRK2
GO:0003158	endothelium development	0.0097	0.0013	7.23	0.129794	0.235435	S1PR1
GO:0010863	positive regulation of phospholipase C activity	0.0097	0.0013	7.23	0.129794	0.235435	C5AR1
GO:0034976	response to endoplasmic reticulum stress	0.0097	0.0013	7.23	0.129794	0.235435	CHAC1
GO:0051099	positive regulation of binding	0.0097	0.0013	7.23	0.129794	0.235435	ERCC2
GO:0009967	positive regulation of signal transduction	0.0194	0.0062	3.13	0.134252	0.242439	ESM1;MSTRG.10845
GO:0030177	positive regulation of Wnt signaling pathway	0.0194	0.0063	3.08	0.137189	0.244731	LRRK2;RSPO3
GO:0032611	interleukin-1 beta production	0.0097	0.0014	6.8	0.137328	0.244731	ACP5
GO:0042592	homeostatic process	0.0097	0.0014	6.8	0.137328	0.244731	MSTRG.9730
GO:0009653	anatomical structure morphogenesis	0.0194	0.0065	3	0.143105	0.249295	GCNT3;ITGAX
GO:0001658	branching involved in ureteric bud morphogenesis	0.0097	0.0015	6.43	0.144798	0.249295	FGF1
GO:0001844	protein insertion into mitochondrial membrane involved in apoptotic signaling pathway	0.0097	0.0015	6.43	0.144798	0.249295	SFN
GO:0003007	heart morphogenesis	0.0097	0.0015	6.43	0.144798	0.249295	S1PR1
GO:0003231	cardiac ventricle development	0.0097	0.0015	6.43	0.144798	0.249295	PRDM1
GO:0006801	superoxide metabolic process	0.0097	0.0015	6.43	0.144798	0.249295	EDN1
GO:0032024	positive regulation of insulin secretion	0.0097	0.0015	6.43	0.144798	0.249295	PLA2G6
GO:0055090	acylglycerol homeostasis	0.0097	0.0015	6.43	0.144798	0.249295	SESN2
GO:0006259	DNA metabolic process	0.0291	0.0128	2.27	0.14645	0.251075	CCNE2;EEPD1;JMY
GO:0001933	negative regulation of protein phosphorylation	0.0194	0.0066	2.93	0.149074	0.254496	DDIT4;PPM1E
GO:0003300	cardiac muscle hypertrophy	0.0097	0.0016	6.09	0.152203	0.254496	EDN1
GO:0014075	response to amine	0.0097	0.0016	6.09	0.152203	0.254496	NR4A2
GO:0032731	positive regulation of interleukin-1 beta production	0.0097	0.0016	6.09	0.152203	0.254496	MSTRG.10845
GO:0033555	multicellular organismal response to stress	0.0097	0.0016	6.09	0.152203	0.254496	NR4A2
GO:0043406	positive regulation of MAP kinase activity	0.0097	0.0016	6.09	0.152203	0.254496	EDN1
GO:0006493	protein O-linked glycosylation	0.0194	0.0068	2.86	0.155093	0.257244	GCNT3;MSTRG.19546
GO:0000079	regulation of cyclin-dependent protein serine/threonine kinase activity	0.0097	0.0017	5.78	0.159545	0.257244	CCND2
GO:0002244	hematopoietic progenitor cell differentiation	0.0097	0.0017	5.78	0.159545	0.257244	ERCC2
GO:0007596	blood coagulation	0.0097	0.0017	5.78	0.159545	0.257244	EDN1
GO:0010506	regulation of autophagy	0.0097	0.0017	5.78	0.159545	0.257244	ATP6V0D2
GO:0032844	regulation of homeostatic process	0.0097	0.0017	5.78	0.159545	0.257244	S1PR1
GO:0032846	positive regulation of homeostatic process	0.0097	0.0017	5.78	0.159545	0.257244	TFRC
GO:0032924	activin receptor signaling pathway	0.0097	0.0017	5.78	0.159545	0.257244	FST
GO:0060548	negative regulation of cell death	0.0097	0.0017	5.78	0.159545	0.257244	LRRK2
GO:0001818	negative regulation of cytokine production	0.0194	0.007	2.79	0.161159	0.25882	ACP5;CD274
GO:0009968	negative regulation of signal transduction	0.0194	0.0071	2.75	0.164209	0.260398	CREBRF;LRRK2
GO:0007417	central nervous system development	0.0291	0.0136	2.14	0.165012	0.260398	DDIT4;MSTRG.19546;S1PR1
GO:0001754	eye photoreceptor cell differentiation	0.0097	0.0018	5.51	0.166823	0.260398	PRDM1
GO:0009108	coenzyme biosynthetic process	0.0097	0.0018	5.51	0.166823	0.260398	MSTRG.5181
GO:0010837	regulation of keratinocyte proliferation	0.0097	0.0018	5.51	0.166823	0.260398	SFN
GO:0030593	neutrophil chemotaxis	0.0097	0.0018	5.51	0.166823	0.260398	C5AR1
GO:0043407	negative regulation of MAP kinase activity	0.0097	0.0018	5.51	0.166823	0.260398	PDCD4
GO:0044092	negative regulation of molecular function	0.0194	0.0071	2.72	0.167268	0.260398	SCG5;TXNIP
GO:0010467	gene expression	0.0388	0.0209	1.86	0.16898	0.262059	ADM2;MSTRG.19546;PLD5P1;STC2
GO:0006974	cellular response to DNA damage stimulus	0.0097	0.0018	5.26	0.17404	0.265846	HMOX1
GO:0007565	female pregnancy	0.0097	0.0018	5.26	0.17404	0.265846	PLA2G6
GO:0008277	regulation of G-protein coupled receptor protein signaling pathway	0.0097	0.0018	5.26	0.17404	0.265846	EDN1
GO:0034341	response to interferon-gamma	0.0097	0.0018	5.26	0.17404	0.265846	EDN1
GO:0048869	cellular developmental process	0.0388	0.0215	1.81	0.18088	0.272675	FGF1;OSGIN1;SLFN5;SPATA31C1
GO:0002040	sprouting angiogenesis	0.0097	0.0019	5.03	0.181194	0.272675	FGF1
GO:0006997	nucleus organization	0.0097	0.0019	5.03	0.181194	0.272675	MSTRG.9730
GO:0010558	negative regulation of macromolecule biosynthetic process	0.0097	0.0019	5.03	0.181194	0.272675	EDN1
GO:0007155	cell adhesion	0.0194	0.0076	2.54	0.185823	0.278197	ACP5;S1PR1
GO:0006096	glycolytic process	0.0097	0.002	4.82	0.188287	0.278197	DDIT4
GO:0006611	protein export from nucleus	0.0097	0.002	4.82	0.188287	0.278197	SFN
GO:0033683	nucleotide-excision repair, DNA incision	0.0097	0.002	4.82	0.188287	0.278197	ERCC2
GO:0048545	response to steroid hormone	0.0097	0.002	4.82	0.188287	0.278197	TXNIP
GO:0006613	cotranslational protein targeting to membrane	0.0097	0.0021	4.63	0.19532	0.283434	MSTRG.2258
GO:0006767	water-soluble vitamin metabolic process	0.0097	0.0021	4.63	0.19532	0.283434	ACP5
GO:0036211	protein modification process	0.0097	0.0021	4.63	0.19532	0.283434	ARPC4-TTLL3
GO:0070059	intrinsic apoptotic signaling pathway in response to endoplasmic reticulum stress	0.0097	0.0021	4.63	0.19532	0.283434	LRRK2
GO:0070076	histone lysine demethylation	0.0097	0.0021	4.63	0.19532	0.283434	KDM7A
GO:0010720	positive regulation of cell development	0.0097	0.0022	4.45	0.202292	0.288401	EDN1
GO:0019730	antimicrobial humoral response	0.0097	0.0022	4.45	0.202292	0.288401	PLA2G6
GO:0044708	single-organism behavior	0.0097	0.0022	4.45	0.202292	0.288401	LRRK2
GO:0048522	positive regulation of cellular process	0.0097	0.0022	4.45	0.202292	0.288401	FGF5
GO:0048814	regulation of dendrite morphogenesis	0.0097	0.0022	4.45	0.202292	0.288401	LRRK2
GO:0001503	ossification	0.0194	0.0081	2.38	0.204655	0.289737	ERCC2;ITGA11
GO:0044093	positive regulation of molecular function	0.0194	0.0081	2.38	0.204655	0.289737	JMY;NR4A2
GO:0001822	kidney development	0.0097	0.0023	4.28	0.209204	0.290112	GCNT3
GO:0001960	negative regulation of cytokine-mediated signaling pathway	0.0097	0.0023	4.28	0.209204	0.290112	ENSG00000284461
GO:0002690	positive regulation of leukocyte chemotaxis	0.0097	0.0023	4.28	0.209204	0.290112	C5AR1
GO:0007405	neuroblast proliferation	0.0097	0.0023	4.28	0.209204	0.290112	LRRK2
GO:0016579	protein deubiquitination	0.0097	0.0023	4.28	0.209204	0.290112	OTUD1
GO:0048523	negative regulation of cellular process	0.0097	0.0023	4.28	0.209204	0.290112	TXNIP
GO:0008361	regulation of cell size	0.0097	0.0024	4.13	0.216056	0.296578	EDN1
GO:0032722	positive regulation of chemokine production	0.0097	0.0024	4.13	0.216056	0.296578	HMOX1
GO:0051384	response to glucocorticoid	0.0097	0.0024	4.13	0.216056	0.296578	EDN1
GO:0048870	cell motility	0.0194	0.0086	2.27	0.220507	0.301668	JMY;MSTRG.15112
GO:0005977	glycogen metabolic process	0.0097	0.0024	3.99	0.22285	0.302835	FAM47E-STBD1
GO:0009062	fatty acid catabolic process	0.0097	0.0024	3.99	0.22285	0.302835	SESN2
GO:0019233	sensory perception of pain	0.0097	0.0025	3.86	0.229586	0.309538	EDN1
GO:0030888	regulation of B cell proliferation	0.0097	0.0025	3.86	0.229586	0.309538	PRDM1
GO:0040007	growth	0.0194	0.0088	2.2	0.230068	0.309538	EDN1;SLC3A2
GO:0015758	glucose transport	0.0097	0.0026	3.73	0.236264	0.315006	SESN2
GO:0070838	divalent metal ion transport	0.0097	0.0026	3.73	0.236264	0.315006	SLC3A2
GO:0014065	phosphatidylinositol 3-kinase signaling	0.0194	0.009	2.16	0.236459	0.315006	FGF1;FGF5
GO:0009605	response to external stimulus	0.0097	0.0027	3.61	0.242884	0.320415	TXNIP
GO:0019080	viral gene expression	0.0097	0.0027	3.61	0.242884	0.320415	MSTRG.2258
GO:0097479	synaptic vesicle localization	0.0097	0.0027	3.61	0.242884	0.320415	NUPR1
GO:0001932	regulation of protein phosphorylation	0.0194	0.0093	2.08	0.249268	0.324996	ENSG00000284461;PLA2G6
GO:0006357	regulation of transcription from RNA polymerase II promoter	0.0097	0.0028	3.5	0.249448	0.324996	HMOX1
GO:1905508	protein localization to microtubule organizing center	0.0097	0.0028	3.5	0.249448	0.324996	MSTRG.19546
GO:0006469	negative regulation of protein kinase activity	0.0097	0.0029	3.4	0.255955	0.324996	SFN
GO:0006605	protein targeting	0.0097	0.0029	3.4	0.255955	0.324996	ENSG00000284461
GO:0007099	centriole replication	0.0097	0.0029	3.4	0.255955	0.324996	MSTRG.19546
GO:0008630	intrinsic apoptotic signaling pathway in response to DNA damage	0.0097	0.0029	3.4	0.255955	0.324996	DDIT4
GO:0009150	purine ribonucleotide metabolic process	0.0097	0.0029	3.4	0.255955	0.324996	LRRK2
GO:0010970	transport along microtubule	0.0097	0.0029	3.4	0.255955	0.324996	NUPR1
GO:0032233	positive regulation of actin filament bundle assembly	0.0097	0.0029	3.4	0.255955	0.324996	PPM1E
GO:0032870	cellular response to hormone stimulus	0.0097	0.0029	3.4	0.255955	0.324996	EDN1
GO:0038127	ERBB signaling pathway	0.0097	0.0029	3.4	0.255955	0.324996	REPS2
GO:0034349	glial cell apoptotic process	0.0194	0.0096	2.03	0.258892	0.3277	MSTRG.26710;MSTRG.2819
GO:0008202	steroid metabolic process	0.0097	0.0029	3.3	0.262407	0.329074	HSD17B2
GO:0008625	extrinsic apoptotic signaling pathway via death domain receptors	0.0097	0.0029	3.3	0.262407	0.329074	HMOX1
GO:0009719	response to endogenous stimulus	0.0097	0.0029	3.3	0.262407	0.329074	GCLC
GO:0043410	positive regulation of MAPK cascade	0.0194	0.0097	1.99	0.265311	0.330755	C5AR1;FGF1
GO:0002027	regulation of heart rate	0.0097	0.003	3.21	0.268803	0.330755	EDN1
GO:0019932	second-messenger-mediated signaling	0.0097	0.003	3.21	0.268803	0.330755	EDN1
GO:0032392	DNA geometric change	0.0097	0.003	3.21	0.268803	0.330755	ERCC2
GO:0051100	negative regulation of binding	0.0097	0.003	3.21	0.268803	0.330755	HMOX1
GO:0030031	cell projection assembly	0.0194	0.01	1.94	0.274941	0.330755	S1PR1;TTLL1
GO:0001568	blood vessel development	0.0097	0.0031	3.13	0.275144	0.330755	S1PR1
GO:0006397	mRNA processing	0.0097	0.0031	3.13	0.275144	0.330755	ERCC2
GO:0008217	regulation of blood pressure	0.0097	0.0031	3.13	0.275144	0.330755	ADM2
GO:0008366	axon ensheathment	0.0097	0.0031	3.13	0.275144	0.330755	PLLP
GO:0009895	negative regulation of catabolic process	0.0097	0.0031	3.13	0.275144	0.330755	BSCL2
GO:0042391	regulation of membrane potential	0.0097	0.0031	3.13	0.275144	0.330755	EDN1
GO:0051592	response to calcium ion	0.0097	0.0031	3.13	0.275144	0.330755	EDN1
GO:0070555	response to interleukin-1	0.0097	0.0031	3.13	0.275144	0.330755	EDN1
GO:0012501	programmed cell death	0.0291	0.0179	1.63	0.279939	0.335527	CHAC1;ERCC2;SMIM27
GO:0007600	sensory perception	0.0097	0.0032	3.04	0.281431	0.336323	C5AR1
GO:0000578	embryonic axis specification	0.0097	0.0033	2.97	0.287663	0.340764	MSTRG.19546
GO:0019722	calcium-mediated signaling	0.0097	0.0033	2.97	0.287663	0.340764	LRRK2
GO:0043648	dicarboxylic acid metabolic process	0.0097	0.0033	2.97	0.287663	0.340764	GPT2
GO:0006875	cellular metal ion homeostasis	0.0097	0.0034	2.89	0.293842	0.345066	STC2
GO:0044702	single organism reproductive process	0.0097	0.0034	2.89	0.293842	0.345066	HSD17B2
GO:0050673	epithelial cell proliferation	0.0097	0.0034	2.89	0.293842	0.345066	HMOX1
GO:0001678	cellular glucose homeostasis	0.0097	0.0034	2.82	0.299968	0.349232	SESN2
GO:0006171	cAMP biosynthetic process	0.0097	0.0034	2.82	0.299968	0.349232	EDN1
GO:0006814	sodium ion transport	0.0097	0.0034	2.82	0.299968	0.349232	SLC3A2
GO:0006464	cellular protein modification process	0.0388	0.0271	1.43	0.305547	0.353266	ADM2;ALPK2;ERCC2;MSTRG.15112
GO:0006006	glucose metabolic process	0.0097	0.0035	2.75	0.306042	0.353266	PCK2
GO:0007610	behavior	0.0097	0.0035	2.75	0.306042	0.353266	ADM2
GO:0042221	response to chemical	0.0194	0.0109	1.78	0.310166	0.357013	GCLC;PLA2G6
GO:0048771	tissue remodeling	0.0097	0.0036	2.69	0.312063	0.358181	RSPO3
GO:0006950	response to stress	0.0291	0.0192	1.52	0.317784	0.361965	F2RL2;GCLC;PLLP
GO:0007067	mitotic cell cycle	0.0097	0.0037	2.63	0.318032	0.361965	EDN1
GO:0009411	response to UV	0.0097	0.0037	2.63	0.318032	0.361965	ERCC2
GO:0042476	odontogenesis	0.0097	0.0038	2.57	0.323951	0.367671	EDN1
GO:0022402	cell cycle process	0.0194	0.0113	1.71	0.326081	0.369058	HBP1;JMY
GO:0046470	phosphatidylcholine metabolic process	0.0097	0.0039	2.51	0.329818	0.372251	PLA2G6
GO:0007186	G-protein coupled receptor signaling pathway	0.0194	0.0116	1.68	0.335586	0.37491	F2RL2;SCG5
GO:0007420	brain development	0.0097	0.0039	2.46	0.335635	0.37491	KDM7A
GO:0031099	regeneration	0.0097	0.0039	2.46	0.335635	0.37491	C5AR1
GO:0002526	acute inflammatory response	0.0097	0.004	2.41	0.341402	0.37491	TFRC
GO:0003012	muscle system process	0.0097	0.004	2.41	0.341402	0.37491	FAM47E-STBD1
GO:0009725	response to hormone	0.0097	0.004	2.41	0.341402	0.37491	STC2
GO:0009755	hormone-mediated signaling pathway	0.0097	0.004	2.41	0.341402	0.37491	NR4A2
GO:0009896	positive regulation of catabolic process	0.0097	0.004	2.41	0.341402	0.37491	CREBRF
GO:0016236	macroautophagy	0.0097	0.004	2.41	0.341402	0.37491	FAM47E-STBD1
GO:0097191	extrinsic apoptotic signaling pathway	0.0097	0.004	2.41	0.341402	0.37491	GCLC
GO:0008283	cell proliferation	0.0583	0.0464	1.25	0.344558	0.377356	CCPG1;ESM1;FGF5;MSTRG.19546;TFRC;TXNIP
GO:0010557	positive regulation of macromolecule biosynthetic process	0.0097	0.0041	2.36	0.347119	0.378123	EDN1
GO:0031929	TOR signaling	0.0097	0.0041	2.36	0.347119	0.378123	DDIT4
GO:0006024	glycosaminoglycan biosynthetic process	0.0097	0.0042	2.31	0.352787	0.38327	CHST1
GO:0007249	I-kappaB kinase/NF-kappaB signaling	0.0194	0.0121	1.61	0.354478	0.38408	CTH;HMOX1
GO:0007219	Notch signaling pathway	0.0097	0.0043	2.27	0.358406	0.387304	CHAC1
GO:0031294	lymphocyte costimulation	0.0097	0.0044	2.22	0.363977	0.392281	CD274
GO:0009306	protein secretion	0.0097	0.0044	2.18	0.369501	0.394671	EXPH5
GO:0019318	hexose metabolic process	0.0097	0.0044	2.18	0.369501	0.394671	CHST1
GO:0033578	protein glycosylation in Golgi	0.0097	0.0044	2.18	0.369501	0.394671	MSTRG.26172
GO:0006897	endocytosis	0.0194	0.0125	1.55	0.370081	0.394671	DMBT1;TFRC
GO:0006979	response to oxidative stress	0.0097	0.0045	2.14	0.374976	0.396768	NR4A2
GO:0034612	response to tumor necrosis factor	0.0097	0.0045	2.14	0.374976	0.396768	EDN1
GO:0042471	ear morphogenesis	0.0097	0.0045	2.14	0.374976	0.396768	EDN1
GO:0007409	axonogenesis	0.0194	0.0127	1.53	0.376282	0.397115	MSTRG.18748;SPTB
GO:0002699	positive regulation of immune effector process	0.0097	0.0046	2.1	0.380405	0.398362	MSTRG.21988
GO:0019725	cellular homeostasis	0.0097	0.0046	2.1	0.380405	0.398362	GCLC
GO:0051260	protein homooligomerization	0.0097	0.0046	2.1	0.380405	0.398362	CTH
GO:1990748	cellular detoxification	0.0097	0.0047	2.07	0.385787	0.40296	SESN2
GO:0009887	animal organ morphogenesis	0.0097	0.0048	2.03	0.391122	0.407485	ACP5
GO:0006790	sulfur compound metabolic process	0.0097	0.0049	1.99	0.396412	0.409843	CHST1
GO:0007224	smoothened signaling pathway	0.0097	0.0049	1.99	0.396412	0.409843	MSTRG.19546
GO:0042254	ribosome biogenesis	0.0097	0.0049	1.99	0.396412	0.409843	MSTRG.2258
GO:0032640	tumor necrosis factor production	0.0097	0.005	1.96	0.401656	0.414211	ACP5
GO:0006898	receptor-mediated endocytosis	0.0097	0.005	1.93	0.406855	0.414935	ENSG00000284461
GO:0010033	response to organic substance	0.0097	0.005	1.93	0.406855	0.414935	CD274
GO:0010876	lipid localization	0.0097	0.005	1.93	0.406855	0.414935	BSCL2
GO:0019058	viral life cycle	0.0097	0.005	1.93	0.406855	0.414935	TFRC
GO:0035556	intracellular signal transduction	0.0291	0.0224	1.3	0.407464	0.414935	RAB39B;RGL4;SPTB
GO:0035264	multicellular organism growth	0.0097	0.0051	1.9	0.41201	0.418515	STC2
GO:0016573	histone acetylation	0.0097	0.0052	1.87	0.417119	0.421598	MSTRG.10845
GO:1901990	regulation of mitotic cell cycle phase transition	0.0097	0.0052	1.87	0.417119	0.421598	MSTRG.24336
GO:0003143	embryonic heart tube morphogenesis	0.0097	0.0053	1.84	0.422185	0.425659	MSTRG.19546
GO:0006996	organelle organization	0.0194	0.0141	1.38	0.427906	0.430359	ALAS1;BSCL2
GO:0000956	nuclear-transcribed mRNA catabolic process	0.0097	0.0055	1.78	0.432187	0.432523	MSTRG.2258
GO:0016337	single organismal cell-cell adhesion	0.0097	0.0055	1.78	0.432187	0.432523	ITGAX
GO:0007611	learning or memory	0.0097	0.0056	1.73	0.442017	0.441274	PLA2G6
GO:0048731	system development	0.0194	0.0147	1.32	0.448525	0.446531	DPF1;FGF5
GO:0006508	proteolysis	0.0097	0.0058	1.68	0.451678	0.446531	MSTRG.19546
GO:0009612	response to mechanical stimulus	0.0097	0.0058	1.68	0.451678	0.446531	EDN1
GO:0031589	cell-substrate adhesion	0.0097	0.0058	1.68	0.451678	0.446531	ITGA11
GO:0031667	response to nutrient levels	0.0097	0.0059	1.65	0.456447	0.450149	TFRC
GO:0000165	MAPK cascade	0.0097	0.006	1.63	0.461174	0.451524	MSTRG.24336
GO:0018205	peptidyl-lysine modification	0.0097	0.006	1.63	0.461174	0.451524	CTH
GO:0030330	DNA damage response, signal transduction by p53 class mediator	0.0097	0.006	1.63	0.461174	0.451524	SFN
GO:0065003	macromolecular complex assembly	0.0097	0.006	1.61	0.465861	0.455016	REPS2
GO:0048513	animal organ development	0.0097	0.0061	1.58	0.470507	0.458452	ITGA11
GO:0001894	tissue homeostasis	0.0097	0.0062	1.56	0.475113	0.46073	ACP5
GO:0030323	respiratory tube development	0.0097	0.0062	1.56	0.475113	0.46073	FGF1
GO:0002220	innate immune response activating cell surface receptor signaling pathway	0.0097	0.0064	1.52	0.484207	0.468431	MSTRG.24336
GO:0006412	translation	0.0194	0.0159	1.22	0.488493	0.46942	MSTRG.2258;MSTRG.9730
GO:0030097	hemopoiesis	0.0097	0.0065	1.5	0.488695	0.46942	FST
GO:0090002	protein localization to plasma membrane	0.0097	0.0065	1.5	0.488695	0.46942	MSTRG.26172
GO:0007165	signal transduction	0.0388	0.0353	1.1	0.494374	0.473754	CD274;MSTRG.15112;STC2;TREM1
GO:0043161	proteasome-mediated ubiquitin-dependent protein catabolic process	0.0097	0.0066	1.46	0.497556	0.475682	MSTRG.24336
GO:0044403	symbiosis, encompassing mutualism through parasitism	0.0194	0.0164	1.19	0.505071	0.480615	DMBT1;ERCC2
GO:0006626	protein targeting to mitochondrion	0.0097	0.0068	1.43	0.506264	0.480615	ITGAX
GO:0031062	positive regulation of histone methylation	0.0097	0.0068	1.43	0.506264	0.480615	MSTRG.21988
GO:0006886	intracellular protein transport	0.0097	0.0069	1.41	0.510563	0.482441	TXNIP
GO:0016055	Wnt signaling pathway	0.0097	0.0069	1.41	0.510563	0.482441	NR4A2
GO:0006629	lipid metabolic process	0.0097	0.0071	1.38	0.519048	0.488188	BSCL2
GO:0038093	Fc receptor signaling pathway	0.0097	0.0071	1.38	0.519048	0.488188	MSTRG.24336
GO:0007049	cell cycle	0.0097	0.0071	1.36	0.523236	0.489367	SFN
GO:0007254	JNK cascade	0.0097	0.0071	1.36	0.523236	0.489367	MSTRG.19546
GO:0044707	single-multicellular organism process	0.0388	0.0366	1.06	0.523914	0.489367	DMBT1;MSTRG.26710;MSTRG.2819;OSGIN1
GO:0007017	microtubule-based process	0.0097	0.0073	1.33	0.531503	0.495317	DNAL4
GO:0006281	DNA repair	0.0194	0.0173	1.12	0.534559	0.49684	MSTRG.26710;MSTRG.2819
GO:0071363	cellular response to growth factor stimulus	0.0097	0.0074	1.31	0.535584	0.49684	EDN1
GO:0007166	cell surface receptor signaling pathway	0.0194	0.0175	1.11	0.539792	0.499603	ITGA11;ITGAX
GO:0000423	mitophagy	0.0097	0.0076	1.29	0.543639	0.502021	TREM1
GO:0043393	regulation of protein binding	0.0097	0.0079	1.23	0.559338	0.515346	LRRK2
GO:0003006	developmental process involved in reproduction	0.0097	0.008	1.22	0.563178	0.517697	RSPO3
GO:0030326	embryonic limb morphogenesis	0.0097	0.0081	1.2	0.566985	0.517697	MSTRG.19546
GO:0050691	regulation of defense response to virus by host	0.0097	0.0081	1.2	0.566985	0.517697	TREM1
GO:0072331	signal transduction by p53 class mediator	0.0097	0.0081	1.2	0.566985	0.517697	JMY
GO:0007399	nervous system development	0.0097	0.0081	1.19	0.570759	0.519974	CHAC1
GO:0050851	antigen receptor-mediated signaling pathway	0.0097	0.0082	1.18	0.574501	0.522212	MSTRG.24336
GO:0007265	Ras protein signal transduction	0.0097	0.0083	1.17	0.57821	0.524411	ENSG00000284461
GO:0010975	regulation of neuron projection development	0.0097	0.0087	1.11	0.596282	0.538398	MSTRG.9730
GO:0044238	primary metabolic process	0.0097	0.0087	1.11	0.596282	0.538398	SLC3A2
GO:0046907	intracellular transport	0.0097	0.0089	1.09	0.603295	0.543521	SPTB
GO:0006470	protein dephosphorylation	0.0097	0.009	1.08	0.606755	0.54543	PPM1E
GO:0008285	negative regulation of cell proliferation	0.0097	0.0091	1.06	0.613587	0.550354	HMOX1
GO:0030036	actin cytoskeleton organization	0.0097	0.0094	1.03	0.623615	0.557921	MSTRG.15112
GO:0044710	single-organism metabolic process	0.0194	0.0204	0.95	0.624771	0.557921	OSGIN1;P4HA3
GO:0051091	positive regulation of sequence-specific DNA binding transcription factor activity	0.0097	0.0095	1.02	0.626901	0.558596	CTH
GO:0098916	anterograde trans-synaptic signaling	0.0097	0.0097	1.01	0.633386	0.563139	NUPR1
GO:0001819	positive regulation of cytokine production	0.0097	0.0102	0.96	0.652179	0.578582	C5AR1
GO:0003002	regionalization	0.0097	0.0102	0.95	0.655217	0.580011	EDN1
GO:0002376	immune system process	0.0097	0.0105	0.93	0.664175	0.586663	SLC3A2
GO:0006468	protein phosphorylation	0.0097	0.0115	0.84	0.697758	0.614989	FGF5
GO:0048646	anatomical structure formation involved in morphogenesis	0.0097	0.0116	0.84	0.700402	0.615983	S1PR1
GO:0006952	defense response	0.0194	0.0238	0.81	0.708457	0.621722	CHST1;GAGE12H
GO:0044763	single-organism cellular process	0.0097	0.0122	0.8	0.718277	0.628981	MSTRG.22337
GO:0006461	protein complex assembly	0.0097	0.0129	0.75	0.739714	0.646361	LRRK2
GO:0006914	autophagy	0.0097	0.0137	0.71	0.759536	0.662256	MSTRG.26172
GO:0008104	protein localization	0.0194	0.0272	0.71	0.774672	0.674008	DMBT1;RAB39B
GO:0006915	apoptotic process	0.0291	0.0395	0.74	0.778201	0.675631	JMY;OSGIN1;TXNIP
GO:0051259	protein oligomerization	0.0097	0.0158	0.62	0.807089	0.699217	HMOX1
GO:0016567	protein ubiquitination	0.0097	0.0165	0.59	0.82182	0.710308	GCLC
GO:0032446	protein modification by small protein conjugation	0.0097	0.0166	0.58	0.823387	0.710308	ENSG00000284461
GO:0022610	biological adhesion	0.0097	0.0198	0.49	0.873802	0.752203	CD99
GO:0007154	cell communication	0.0097	0.023	0.42	0.909926	0.781643	SH3BP1
GO:0019538	protein metabolic process	0.0097	0.0233	0.42	0.912296	0.782026	DMBT1
GO:0006351	transcription, DNA-templated	0.0583	0.0955	0.61	0.936929	0.801451	GCLC;HBP1;KDM7A;MSTRG.10845;PDCD4;ZNF469
GO:0000278	mitotic cell cycle	0.0097	0.0268	0.36	0.939667	0.802104	CCNG2
GO:0048232	male gamete generation	0.0097	0.0279	0.35	0.946279	0.806055	SPATA31C1

[truncated: 4 more sheets: Fig.6a, Fig.6b, Fig.6c, Fig.6d&e]
